# Supplementary material for: Revision of Taiwanese species of Atrachya Chevrolat, 1836 (Coleoptera, Chrysomelidae, Galerucinae): descriptions of three new genera, two new species, and designations of three new synonyms
Source: Zookeys. 2020 Jun 11;940:117–59. doi: 10.3897/zookeys.940.51800 (PMC7303225; doi:10.3897/zookeys.940.51800)
Supplement: XML Treatment for Atrachya [file zookeys.940.51800-treatment1.xml]

<!DOCTYPE tp:taxon-treatment
  PUBLIC "-//TaxonX//DTD Taxonomic Treatment Publishing DTD v0 20100105//EN" "tax-treatment-NSO.dtd">
<tp:taxon-treatment xmlns:tp="http://www.plazi.org/taxpub"><tp:treatment-meta><kwd-group><label>Taxon classification</label><kwd><named-content xmlns:xlink="http://www.w3.org/1999/xlink" content-type="kingdom">Animalia</named-content></kwd><kwd><named-content xmlns:xlink="http://www.w3.org/1999/xlink" content-type="order">Coleoptera</named-content></kwd><kwd><named-content xmlns:xlink="http://www.w3.org/1999/xlink" content-type="family">Chrysomelidae</named-content></kwd></kwd-group><mixed-citation publication-type="journal"><person-group><name><surname>Lee</surname><given-names>Chi-Feng</given-names></name></person-group><article-title>Revision of Taiwanese species of <italic><tp:taxon-name><tp:taxon-name-part taxon-name-part-type="genus" reg="Atrachya">Atrachya</tp:taxon-name-part></tp:taxon-name></italic> Chevrolat, 1836 (<tp:taxon-name><tp:taxon-name-part taxon-name-part-type="order">Coleoptera</tp:taxon-name-part></tp:taxon-name>, <tp:taxon-name><tp:taxon-name-part taxon-name-part-type="family">Chrysomelidae</tp:taxon-name-part></tp:taxon-name>, <tp:taxon-name><tp:taxon-name-part taxon-name-part-type="subfamily">Galerucinae</tp:taxon-name-part></tp:taxon-name>): descriptions of three new genera, two new species, and designations of three new synonyms</article-title><source>Zookeys</source><day>11</day><month>6</month><year>2020</year><volume>940</volume><fpage>117</fpage><lpage>159</lpage><pub-id pub-id-type="doi">10.3897/zookeys.940.51800</pub-id></mixed-citation></tp:treatment-meta><tp:nomenclature><tp:taxon-name><object-id xmlns:xlink="http://www.w3.org/1999/xlink" content-type="arpha" xlink:type="simple">772BCBB6-4B55-5724-8660-C6BF16DA7378</object-id>
            <tp:taxon-name-part taxon-name-part-type="genus" reg="Atrachya">Atrachya</tp:taxon-name-part>
          </tp:taxon-name><tp:taxon-authority>Chevrolat, 1836</tp:taxon-authority><tp:nomenclature-citation-list><tp:nomenclature-citation><tp:taxon-name>
                <tp:taxon-name-part taxon-name-part-type="genus" reg="Atrachya">Atrachya</tp:taxon-name-part>
              </tp:taxon-name><comment>Chevrolat, 1836: 401 (type species: <tp:taxon-name><tp:taxon-name-part taxon-name-part-type="genus" reg="Galleruca">Galleruca</tp:taxon-name-part> <tp:taxon-name-part taxon-name-part-type="species" reg="menetriesii">menetriesii</tp:taxon-name-part></tp:taxon-name> Faldermann, 1835, by monotypy).</comment></tp:nomenclature-citation><tp:nomenclature-citation><tp:taxon-name>
                <tp:taxon-name-part taxon-name-part-type="genus" reg="Iphidea">Iphidea</tp:taxon-name-part>
              </tp:taxon-name><comment>Baly, 1865: 127 (type species: <tp:taxon-name><tp:taxon-name-part taxon-name-part-type="genus" reg="Iphidea">Iphidea</tp:taxon-name-part> <tp:taxon-name-part taxon-name-part-type="species" reg="discrepens">discrepens</tp:taxon-name-part></tp:taxon-name> Baly, 1865, by original designation) (= <tp:taxon-name><tp:taxon-name-part taxon-name-part-type="genus" reg="Galleruca">Galleruca</tp:taxon-name-part> <tp:taxon-name-part taxon-name-part-type="species" reg="menetriesii">menetriesii</tp:taxon-name-part></tp:taxon-name> Faldermann, 1835. Synonymized by <xref ref-type="bibr" rid="B7">Gressitt and Kimoto (1963)</xref>).</comment></tp:nomenclature-citation><tp:nomenclature-citation><tp:taxon-name>
                <tp:taxon-name-part taxon-name-part-type="genus" reg="Cnecodes">Cnecodes</tp:taxon-name-part>
              </tp:taxon-name><comment>Motschulsky, 1858: 99 (type species: <tp:taxon-name><tp:taxon-name-part taxon-name-part-type="genus" reg="Cnecodes">Cnecodes</tp:taxon-name-part> <tp:taxon-name-part taxon-name-part-type="species" reg="bisignatus">bisignatus</tp:taxon-name-part></tp:taxon-name> Motschulsky, 1858, by <xref ref-type="bibr" rid="B28">Weise (1892)</xref>) (= <tp:taxon-name><tp:taxon-name-part taxon-name-part-type="genus" reg="Chrysomela">Chrysomela</tp:taxon-name-part> <tp:taxon-name-part taxon-name-part-type="species" reg="bimaculata">bimaculata</tp:taxon-name-part></tp:taxon-name> Hornested, 1788. Synonymized by <xref ref-type="bibr" rid="B28">Weise (1892)</xref>). Synonymized by <xref ref-type="bibr" rid="B27">Wagner and Bieneck (2012)</xref>.</comment></tp:nomenclature-citation></tp:nomenclature-citation-list></tp:nomenclature><tp:treatment-sec sec-type="Examined specimens of Atrachya menetriesii" id="SECID0EVHAE"><title>Examined specimens of <italic><tp:taxon-name><tp:taxon-name-part taxon-name-part-type="genus" reg="Atrachya">Atrachya</tp:taxon-name-part> <tp:taxon-name-part taxon-name-part-type="species" reg="menetriesii">menetriesii</tp:taxon-name-part></tp:taxon-name></italic></title><p><bold>(Faldermann, 1835).</bold> Japan. Hiroshima: 1♂ (<named-content xmlns:xlink="http://www.w3.org/1999/xlink" content-type="dwc:institutional_code" xlink:type="simple">TARI</named-content>), Mihara-shi, Yahata-cho, Honjo, 28.VI.2013, leg. H. Suenaga; Hokkaido: 1♂ (<named-content xmlns:xlink="http://www.w3.org/1999/xlink" content-type="dwc:institutional_code" xlink:type="simple">TARI</named-content>), Sapporo-shi, Minami-ku, Kannonzawa, 26.VII.2011, leg. H. Suenaga; Okayama: 1♀ (<named-content xmlns:xlink="http://www.w3.org/1999/xlink" content-type="dwc:institutional_code" xlink:type="simple">TARI</named-content>), Maniwa-shi, Hiruzen, Kamitokuyama, 7.VII.2007, leg. H. Suenaga; 1♀ (<named-content xmlns:xlink="http://www.w3.org/1999/xlink" content-type="dwc:institutional_code" xlink:type="simple">TARI</named-content>), Maniwa-shi, Hiruzen, Utsumi-toge, 20.VII.2013, leg. H. Suenaga; Tokushima: 1♀ (<named-content xmlns:xlink="http://www.w3.org/1999/xlink" content-type="dwc:institutional_code" xlink:type="simple">TARI</named-content>), Minokoshi, Tsurugisan, Miyoshi-shi, 22.VII.2007, leg. S. Sejima; Tottori: 1♂ (<named-content xmlns:xlink="http://www.w3.org/1999/xlink" content-type="dwc:institutional_code" xlink:type="simple">TARI</named-content>), Hoki-cho, Iwatate, Masunizu-kogen, 20.VII.2013, leg. H. Suenaga.</p></tp:treatment-sec><tp:treatment-sec sec-type="remarks" id="SECID0EGJAE"><title>Remarks.</title><p><italic><tp:taxon-name><tp:taxon-name-part taxon-name-part-type="genus" reg="Atrachya">Atrachya</tp:taxon-name-part></tp:taxon-name></italic> is a distinct genus similar to <italic><tp:taxon-name><tp:taxon-name-part taxon-name-part-type="genus" reg="Paleosepharia">Paleosepharia</tp:taxon-name-part></tp:taxon-name></italic> Laboissière (redefined based on type species by <xref ref-type="bibr" rid="B24">Rizki et al. (2016)</xref> and Taiwanese species by <xref ref-type="bibr" rid="B21">Lee (2018)</xref>) in possessing elongate antennomere III that is much longer than antennomere II (Fig. <xref ref-type="fig" rid="F3">3A, B</xref>) (both antennomeres subequal in length in <italic><tp:taxon-name><tp:taxon-name-part taxon-name-part-type="genus" reg="Monolepta">Monolepta</tp:taxon-name-part></tp:taxon-name></italic>), the presence of a subscutellar impression or groove on the elytra in males (Fig. <xref ref-type="fig" rid="F2">2A–C</xref>) (absent in those of <italic><tp:taxon-name><tp:taxon-name-part taxon-name-part-type="genus" reg="Monolepta">Monolepta</tp:taxon-name-part></tp:taxon-name></italic>). In addition, females of <italic><tp:taxon-name><tp:taxon-name-part taxon-name-part-type="genus" reg="Atrachya">Atrachya</tp:taxon-name-part></tp:taxon-name></italic> share some genitalic characters with <italic><tp:taxon-name><tp:taxon-name-part taxon-name-part-type="genus" reg="Paleosepharia">Paleosepharia</tp:taxon-name-part></tp:taxon-name></italic>, including only one pair of bursal sclerites (Fig. <xref ref-type="fig" rid="F3">3H</xref>), similar shapes of spermatheca (Fig. <xref ref-type="fig" rid="F3">3I</xref>) and gonocoxae (Fig. <xref ref-type="fig" rid="F3">3G</xref>). However, members of <italic><tp:taxon-name><tp:taxon-name-part taxon-name-part-type="genus" reg="Atrachya">Atrachya</tp:taxon-name-part></tp:taxon-name></italic> differ from those of <italic><tp:taxon-name><tp:taxon-name-part taxon-name-part-type="genus" reg="Paleosepharia">Paleosepharia</tp:taxon-name-part></tp:taxon-name></italic> in having uniform tarsomere I of front legs (sexual dimorphic tarsomere I of front legs in <italic><tp:taxon-name><tp:taxon-name-part taxon-name-part-type="genus" reg="Paleosepharia">Paleosepharia</tp:taxon-name-part></tp:taxon-name></italic>), almost straight apex of penis in lateral view (Fig. <xref ref-type="fig" rid="F3">3D</xref>) (dorsally curved apex of penis in lateral view in <italic><tp:taxon-name><tp:taxon-name-part taxon-name-part-type="genus" reg="Paleosepharia">Paleosepharia</tp:taxon-name-part></tp:taxon-name></italic>), deeply incised tectum with strong apical hooks (Fig. <xref ref-type="fig" rid="F3">3C</xref>) (apical tapering tectum or weakly incised tectum without apical hooks in <italic><tp:taxon-name><tp:taxon-name-part taxon-name-part-type="genus" reg="Paleosepharia">Paleosepharia</tp:taxon-name-part></tp:taxon-name></italic>).</p></tp:treatment-sec><tp:treatment-sec sec-type="Included species" id="SECID0E4MAE"><title>Included species.</title><p>Excluding Taiwanese species, 21 species in the African, Palaearctic, and Oriental regions (<xref ref-type="bibr" rid="B23">Nie et al. 2017</xref>). Taxonomic status of species should be reevaluated (see below).</p><fig id="F2" position="float" orientation="portrait"><object-id xmlns:xlink="http://www.w3.org/1999/xlink" content-type="doi" xlink:type="simple">10.3897/zookeys.940.51800.figure2</object-id><object-id xmlns:xlink="http://www.w3.org/1999/xlink" content-type="arpha" xlink:type="simple">1D4C95D4-BE71-5382-B981-CC4D350599C4</object-id><label>Figure 2.</label><caption><p>Habitus of <italic><tp:taxon-name><tp:taxon-name-part taxon-name-part-type="genus" reg="Atrachya">Atrachya</tp:taxon-name-part> <tp:taxon-name-part taxon-name-part-type="species" reg="menetriesii">menetriesii</tp:taxon-name-part></tp:taxon-name></italic> and <italic><tp:taxon-name><tp:taxon-name-part taxon-name-part-type="genus" reg="Neochya">Neochya</tp:taxon-name-part> <tp:taxon-name-part taxon-name-part-type="species" reg="tsoui">tsoui</tp:taxon-name-part></tp:taxon-name></italic><bold>A</bold><italic><tp:taxon-name><tp:taxon-name-part taxon-name-part-type="genus" reg="Atrachya">A.</tp:taxon-name-part> <tp:taxon-name-part taxon-name-part-type="species" reg="menetresii">menetresii</tp:taxon-name-part></tp:taxon-name></italic>, male, dorsal view <bold>B</bold> same, male, color variation <bold>C</bold> same, female, dorsal view <bold>D</bold><italic><tp:taxon-name><tp:taxon-name-part taxon-name-part-type="genus" reg="Neochya">N.</tp:taxon-name-part> <tp:taxon-name-part taxon-name-part-type="species" reg="tsoui">tsoui</tp:taxon-name-part></tp:taxon-name></italic>, male, dorsal view <bold>E</bold> same, ventral view <bold>F</bold> same, female, dorsal view.</p></caption><graphic xmlns:xlink="http://www.w3.org/1999/xlink" xlink:href="zookeys-940-117-g002.jpg" position="float" orientation="portrait" xlink:type="simple" id="oo_420717.jpg"><uri content-type="original_file" xlink:type="simple">https://binary.pensoft.net/fig/420717</uri></graphic></fig><fig id="F3" position="float" orientation="portrait"><object-id xmlns:xlink="http://www.w3.org/1999/xlink" content-type="doi" xlink:type="simple">10.3897/zookeys.940.51800.figure3</object-id><object-id xmlns:xlink="http://www.w3.org/1999/xlink" content-type="arpha" xlink:type="simple">317A427B-4082-5B0E-896E-1A10342A97A1</object-id><label>Figure 3.</label><caption><p>Diagnostic characters of <italic><tp:taxon-name><tp:taxon-name-part taxon-name-part-type="genus" reg="Atrachya">Atrachya</tp:taxon-name-part> <tp:taxon-name-part taxon-name-part-type="species" reg="menetriesii">menetriesii</tp:taxon-name-part></tp:taxon-name></italic><bold>A</bold> antenna, male <bold>B</bold> antenna, female <bold>C</bold> aedeagus, dorsal view <bold>D</bold> aedeagus, lateral view <bold>E</bold> aedeagus, ventral view <bold>F</bold> abdominal ventrite VIII <bold>G</bold> gonocoxae <bold>H</bold> bursal sclerites <bold>I</bold> spermatheca.</p></caption><graphic xmlns:xlink="http://www.w3.org/1999/xlink" xlink:href="zookeys-940-117-g003.jpg" position="float" orientation="portrait" xlink:type="simple" id="oo_420718.jpg"><uri content-type="original_file" xlink:type="simple">https://binary.pensoft.net/fig/420718</uri></graphic></fig></tp:treatment-sec><ref-list><ref id="B7"><mixed-citation xmlns:xlink="http://www.w3.org/1999/xlink" xlink:type="simple"><person-group><name name-style="western"><surname>Gressitt</surname><given-names>JL</given-names></name><name name-style="western"><surname>Kimoto</surname><given-names>S</given-names></name></person-group> (<year>1963</year>) The <tp:taxon-name><tp:taxon-name-part taxon-name-part-type="family">Chrysomelidae</tp:taxon-name-part></tp:taxon-name> (Coleopt.) of China and Korea Part 2. Pacific Insects Monograph 1B: 301–1026.</mixed-citation></ref><ref id="B28"><mixed-citation xmlns:xlink="http://www.w3.org/1999/xlink" xlink:type="simple"><person-group><name name-style="western"><surname>Weise</surname><given-names>J</given-names></name></person-group> (<year>1892</year>) <article-title>Chrysomeliden and Coccinelliden von der Insel Nias, nebst Bemerkungen über andere, meist südostasiatische Arten.</article-title><source>Deutsche Entomologische Zeitschrift</source><volume>1892</volume>: <fpage>385</fpage>–<lpage>400</lpage>. <ext-link xlink:type="simple" ext-link-type="doi" xlink:href="10.1002/mmnd.48018920128">https://doi.org/10.1002/mmnd.48018920128</ext-link></mixed-citation></ref><ref id="B27"><mixed-citation xmlns:xlink="http://www.w3.org/1999/xlink" xlink:type="simple"><person-group><name name-style="western"><surname>Wagner</surname><given-names>T</given-names></name><name name-style="western"><surname>Bieneck</surname><given-names>S</given-names></name></person-group> (<year>2012</year>) <article-title>Galerucine type material described by Victor Motschulsky in 1858 and 1866 from the Zoological Museum Moscow (<tp:taxon-name><tp:taxon-name-part taxon-name-part-type="order">Coleoptera</tp:taxon-name-part></tp:taxon-name>: <tp:taxon-name><tp:taxon-name-part taxon-name-part-type="family">Chrysomelidae</tp:taxon-name-part></tp:taxon-name>, <tp:taxon-name><tp:taxon-name-part taxon-name-part-type="subfamily">Galerucinae</tp:taxon-name-part></tp:taxon-name>).</article-title><source>Entomologische Zeitschrift, Stuttgart</source><volume>122</volume>: <fpage>205</fpage>–<lpage>216</lpage>.</mixed-citation></ref><ref id="B24"><mixed-citation xmlns:xlink="http://www.w3.org/1999/xlink" xlink:type="simple"><person-group><name name-style="western"><surname>Rizki</surname><given-names>A</given-names></name><name name-style="western"><surname>Hazmi</surname><given-names>IR</given-names></name><name name-style="western"><surname>Wagner</surname><given-names>T</given-names></name><name name-style="western"><surname>Idris</surname><given-names>AB</given-names></name></person-group> (<year>2016</year>) <article-title>Redescription of <italic><tp:taxon-name><tp:taxon-name-part taxon-name-part-type="genus">Paleosepharia</tp:taxon-name-part> <tp:taxon-name-part taxon-name-part-type="species">trunctata</tp:taxon-name-part></tp:taxon-name></italic> Laboissiére, 1936, type species of the genus <italic><tp:taxon-name><tp:taxon-name-part taxon-name-part-type="genus">Paleosepharis</tp:taxon-name-part></tp:taxon-name></italic> Laboissiére, 1936 (<tp:taxon-name><tp:taxon-name-part taxon-name-part-type="order">Coleoptera</tp:taxon-name-part></tp:taxon-name>: <tp:taxon-name><tp:taxon-name-part taxon-name-part-type="family">Chrysomelidae</tp:taxon-name-part></tp:taxon-name>: <tp:taxon-name><tp:taxon-name-part taxon-name-part-type="subfamily">Galerucinae</tp:taxon-name-part></tp:taxon-name>).</article-title><source>The Coleopterists Bulletin</source><volume>70</volume>: <fpage>395</fpage>–<lpage>398</lpage>. <ext-link xlink:type="simple" ext-link-type="doi" xlink:href="10.1649/0010-065X-70.2.395">https://doi.org/10.1649/0010-065X-70.2.395</ext-link></mixed-citation></ref><ref id="B21"><mixed-citation xmlns:xlink="http://www.w3.org/1999/xlink" xlink:type="simple"><person-group><name name-style="western"><surname>Lee</surname><given-names>C-F</given-names></name></person-group> (<year>2018</year>) <article-title>The genus <italic><tp:taxon-name><tp:taxon-name-part taxon-name-part-type="genus">Paleosepharia</tp:taxon-name-part></tp:taxon-name></italic> Laboissière, 1936 in Taiwan: review and nomenclatural changes (<tp:taxon-name><tp:taxon-name-part taxon-name-part-type="order">Coleoptera</tp:taxon-name-part></tp:taxon-name>, <tp:taxon-name><tp:taxon-name-part taxon-name-part-type="family">Chrysomelidae</tp:taxon-name-part></tp:taxon-name>, <tp:taxon-name><tp:taxon-name-part taxon-name-part-type="subfamily">Galerucinae</tp:taxon-name-part></tp:taxon-name>).</article-title><source>ZooKeys</source><volume>744</volume>: <fpage>19</fpage>–<lpage>41</lpage>. <ext-link xlink:type="simple" ext-link-type="doi" xlink:href="10.3897/zookeys.744.22970">https://doi.org/10.3897/zookeys.744.22970</ext-link></mixed-citation></ref><ref id="B23"><mixed-citation xmlns:xlink="http://www.w3.org/1999/xlink" xlink:type="simple"><person-group><name name-style="western"><surname>Nie</surname><given-names>RE</given-names></name><name name-style="western"><surname>Bezděk</surname><given-names>J</given-names></name><name name-style="western"><surname>Yang</surname><given-names>XK</given-names></name></person-group> (<year>2017</year>) <article-title>How many genera and species of <tp:taxon-name><tp:taxon-name-part taxon-name-part-type="subfamily">Galerucinae</tp:taxon-name-part></tp:taxon-name> s. str. do we know? Updated statistics (<tp:taxon-name><tp:taxon-name-part taxon-name-part-type="order">Coleoptera</tp:taxon-name-part></tp:taxon-name>, <tp:taxon-name><tp:taxon-name-part taxon-name-part-type="family">Chrysomelidae</tp:taxon-name-part></tp:taxon-name>).</article-title><source>ZooKeys</source><volume>720</volume>: <fpage>91</fpage>–<lpage>102</lpage>. [supplementary file] <ext-link xlink:type="simple" ext-link-type="doi" xlink:href="10.3897/zookeys.720.13517">https://doi.org/10.3897/zookeys.720.13517</ext-link></mixed-citation></ref></ref-list></tp:taxon-treatment>
