# Supplementary material for: Revision of Taiwanese species of Atrachya Chevrolat, 1836 (Coleoptera, Chrysomelidae, Galerucinae): descriptions of three new genera, two new species, and designations of three new synonyms
Source: Zookeys. 2020 Jun 11;940:117–59. doi: 10.3897/zookeys.940.51800 (PMC7303225; doi:10.3897/zookeys.940.51800)
Supplement: XML Treatment for Neochya [file zookeys.940.51800-treatment2.xml]

<!DOCTYPE tp:taxon-treatment
  PUBLIC "-//TaxonX//DTD Taxonomic Treatment Publishing DTD v0 20100105//EN" "tax-treatment-NSO.dtd">
<tp:taxon-treatment xmlns:tp="http://www.plazi.org/taxpub"><tp:treatment-meta><kwd-group><label>Taxon classification</label><kwd><named-content xmlns:xlink="http://www.w3.org/1999/xlink" content-type="kingdom">Animalia</named-content></kwd><kwd><named-content xmlns:xlink="http://www.w3.org/1999/xlink" content-type="order">Coleoptera</named-content></kwd><kwd><named-content xmlns:xlink="http://www.w3.org/1999/xlink" content-type="family">Chrysomelidae</named-content></kwd></kwd-group><mixed-citation publication-type="journal"><person-group><name><surname>Lee</surname><given-names>Chi-Feng</given-names></name></person-group><article-title>Revision of Taiwanese species of <italic><tp:taxon-name><tp:taxon-name-part taxon-name-part-type="genus" reg="Atrachya">Atrachya</tp:taxon-name-part></tp:taxon-name></italic> Chevrolat, 1836 (<tp:taxon-name><tp:taxon-name-part taxon-name-part-type="order">Coleoptera</tp:taxon-name-part></tp:taxon-name>, <tp:taxon-name><tp:taxon-name-part taxon-name-part-type="family">Chrysomelidae</tp:taxon-name-part></tp:taxon-name>, <tp:taxon-name><tp:taxon-name-part taxon-name-part-type="subfamily">Galerucinae</tp:taxon-name-part></tp:taxon-name>): descriptions of three new genera, two new species, and designations of three new synonyms</article-title><source>Zookeys</source><day>11</day><month>6</month><year>2020</year><volume>940</volume><fpage>117</fpage><lpage>159</lpage><pub-id pub-id-type="doi">10.3897/zookeys.940.51800</pub-id></mixed-citation></tp:treatment-meta><tp:nomenclature><tp:taxon-name><object-id xmlns:xlink="http://www.w3.org/1999/xlink" content-type="arpha" xlink:type="simple">400FC28B-AA17-5C01-AF26-64A28FF7AA98</object-id>
            <tp:taxon-name-part taxon-name-part-type="genus" reg="Neochya">Neochya</tp:taxon-name-part>
            <object-id xmlns:xlink="http://www.w3.org/1999/xlink" content-type="zoobank" xlink:type="simple">http://zoobank.org/A10C4F16-751F-4EC1-B4F0-655AA94D9208</object-id>
          </tp:taxon-name><tp:taxon-status xmlns:xlink="http://www.w3.org/1999/xlink" xlink:type="simple">gen. nov.</tp:taxon-status></tp:nomenclature><tp:treatment-sec sec-type="type species" id="SECID0EZRAE"><title>Type species.</title><p><italic><tp:taxon-name><tp:taxon-name-part taxon-name-part-type="genus" reg="Atrachya">Atrachya</tp:taxon-name-part> <tp:taxon-name-part taxon-name-part-type="species" reg="hirashimai">hirashimai</tp:taxon-name-part></tp:taxon-name></italic> Kimoto, 1969</p></tp:treatment-sec><tp:treatment-sec sec-type="description" id="SECID0EKSAE"><title>Description.</title><p><bold><italic>Coloration</italic></bold>: extremely variable but without metallic color. Body length 4.6–7.0 mm.</p><p><bold><italic>Head</italic>.</bold> Labrum trapezoidal, transverse, with six pores in transverse row bearing pale setae, anterior margin medially depressed. Anterior part of head very short, almost impunctate and glabrous, several setae on anterior margin of clypeus and anterofrontal ridge. Interantennal space broad, 1.5–2.6× as wide as diameter of antennal insertion. Frontal tubercles transverse, subtriangular, slightly elevated, glabrous. Vertex smooth and glabrous. Antennae slender, covered with dense setae, antennomere II as long as antennomere III; similar in both sexes.</p><p><bold><italic>Pronotum</italic></bold> 1.75–2.00 times as broad as long, lateral margins slightly rounded, basally narrowed. Disc covered with dense, coarse punctures, moderately or strongly convex, with lateral depressions, except <italic><tp:taxon-name><tp:taxon-name-part taxon-name-part-type="genus" reg="Neochya">N.</tp:taxon-name-part> <tp:taxon-name-part taxon-name-part-type="species" reg="chengi">chengi</tp:taxon-name-part></tp:taxon-name></italic> sp. nov. and <italic><tp:taxon-name><tp:taxon-name-part taxon-name-part-type="genus" reg="Neochya">N.</tp:taxon-name-part> <tp:taxon-name-part taxon-name-part-type="species" reg="nitidissima">nitidissima</tp:taxon-name-part></tp:taxon-name></italic>. Anterior margin lacking marginal bead, lateral and posterior margins with marginal bead. Anterior and posterior margins without setae, lateral margins with two pairs of setae near base and apex respectively. Anterior angles moderately swollen, rectangular, posterior angles obtuse angulate, all angles with setigerous pore bearing long pale seta.</p><p><bold><italic>Scutellum</italic></bold> subtriangular, impunctate, glabrous, with rounded apex.</p><p><bold><italic>Elytra</italic></bold> ca 1.35–1.68 times as long as wide, almost glabrous (with indistinct, sparse, short, pale setae on humeri, lateral margins and apical slopes), parallel sided, except <italic><tp:taxon-name><tp:taxon-name-part taxon-name-part-type="genus" reg="Neochya">N.</tp:taxon-name-part> <tp:taxon-name-part taxon-name-part-type="species" reg="nitidissima">nitidissima</tp:taxon-name-part></tp:taxon-name></italic> (Fig. <xref ref-type="fig" rid="F9">9</xref>, broader in middle), covered with densely confused punctures. Humeral calli well developed. Epipleura broad at base, gradually narrowed from basal 1/3, abbreviated near apex (Fig. <xref ref-type="fig" rid="F19">19D</xref>). Macropterous.</p><p><bold><italic>Ventral</italic></bold> surface sparsely covered with fine punctures and pale setae. Anterior coxal cavities widely open (Fig. <xref ref-type="fig" rid="F18">18D</xref>). Prosternal process not visible between procoxae. Abdomen simple, posterior margin of last ventrite with two long incisions in males.</p><p><bold><italic>Legs slender</italic>.</bold> All tibiae with one apical spine, the longest spine on metatibia. Protarsomeres I not modified in males. Metatarsomeres I much longer than pro- and mesotarsomeres I, much longer than II and III combined. Claws appendiculate.</p><p><bold><italic>Penis</italic></bold> broad, with one pair of small lateral processes near apex (Figs <xref ref-type="fig" rid="F8">8C–E</xref>, <xref ref-type="fig" rid="F10">10C–E</xref>, <xref ref-type="fig" rid="F12">12C–E</xref>) (except <italic><tp:taxon-name><tp:taxon-name-part taxon-name-part-type="genus" reg="Neochya">N.</tp:taxon-name-part> <tp:taxon-name-part taxon-name-part-type="species" reg="chengi">chengi</tp:taxon-name-part></tp:taxon-name></italic> sp. nov. (Fig. <xref ref-type="fig" rid="F5">5C–E</xref>)); tectum broad, apical margin truncate; internal sac with only one type of endophallic spiculae (median endophallic spiculae).</p><p><bold><italic><tp:taxon-name><tp:taxon-name-part taxon-name-part-type="genus" reg="Gonocoxae">Gonocoxae</tp:taxon-name-part></tp:taxon-name></italic></bold> (Figs <xref ref-type="fig" rid="F5">5F</xref>, <xref ref-type="fig" rid="F8">8F</xref>, <xref ref-type="fig" rid="F10">10F</xref>, <xref ref-type="fig" rid="F12">12F</xref>) slender, tightly conjunct medially; each gonocoxa with eight setae from near apex to apical 1/6, subapically widened, apex narrowly rounded, base bifurcate. Ventrite VIII (Figs <xref ref-type="fig" rid="F5">5G</xref>, <xref ref-type="fig" rid="F8">8G</xref>, <xref ref-type="fig" rid="F10">10G</xref>, <xref ref-type="fig" rid="F12">12G</xref>) weakly sclerotized except apex, with several short and long setae at apex, and several long setae at sides, spiculum elongate. Spermathecal receptaculum (Figs <xref ref-type="fig" rid="F5">5H</xref>, <xref ref-type="fig" rid="F8">8H</xref>, <xref ref-type="fig" rid="F10">10H</xref>, <xref ref-type="fig" rid="F12">12H</xref>) as slender as pump, apically tapering; pump slender and curved; sclerotized spermathecal duct extremely elongate, but base wide, followed by short slender tube with inflated areas. Bursal sclerites reduced.</p></tp:treatment-sec><tp:treatment-sec sec-type="diagnosis" id="SECID0EKYAE"><title>Diagnosis.</title><p><italic><tp:taxon-name><tp:taxon-name-part taxon-name-part-type="genus" reg="Neochya">Neochya</tp:taxon-name-part></tp:taxon-name></italic> gen. nov. differs from <italic><tp:taxon-name><tp:taxon-name-part taxon-name-part-type="genus" reg="Atrachya">Atrachya</tp:taxon-name-part></tp:taxon-name></italic> Chevrolat and <italic><tp:taxon-name><tp:taxon-name-part taxon-name-part-type="genus" reg="Monolepta">Monolepta</tp:taxon-name-part></tp:taxon-name></italic> Chevrolat in the following combination of characters: antennomere II subequal to III in length (antennomere II much shorter than III in <italic><tp:taxon-name><tp:taxon-name-part taxon-name-part-type="genus" reg="Atrachya">Atrachya</tp:taxon-name-part></tp:taxon-name></italic> (Fig. <xref ref-type="fig" rid="F3">3A, B</xref>)); widely open prothoracic coxal cavities (Fig. <xref ref-type="fig" rid="F18">18D</xref>) (closed prothoracic coxal cavities in Taiwanese species of <italic><tp:taxon-name><tp:taxon-name-part taxon-name-part-type="genus" reg="Monolepta">Monolepta</tp:taxon-name-part></tp:taxon-name></italic>, Fig. <xref ref-type="fig" rid="F18">18C</xref>); absence of subscutellar impression on the elytra in males (presence of subscutellar impression on the elytra of <italic><tp:taxon-name><tp:taxon-name-part taxon-name-part-type="genus" reg="Atrachya">Atrachya</tp:taxon-name-part></tp:taxon-name></italic>); penis with tectum broad and apical margin truncate (Figs <xref ref-type="fig" rid="F5">5C</xref>, <xref ref-type="fig" rid="F8">8C</xref>, <xref ref-type="fig" rid="F10">10C</xref>, <xref ref-type="fig" rid="F12">12C</xref>) (tectum elongate with apex deeply bifurcate in <italic><tp:taxon-name><tp:taxon-name-part taxon-name-part-type="genus" reg="Atrachya">Atrachya</tp:taxon-name-part></tp:taxon-name></italic> (Fig. <xref ref-type="fig" rid="F3">3C</xref>)), only one type of endophallic spiculae (Figs <xref ref-type="fig" rid="F5">5C–E</xref>, <xref ref-type="fig" rid="F8">8C–E</xref>, <xref ref-type="fig" rid="F10">10C–E</xref>, <xref ref-type="fig" rid="F12">12C–E</xref>) (three types of endophallic spiculae in <italic><tp:taxon-name><tp:taxon-name-part taxon-name-part-type="genus" reg="Monolepta">Monolepta</tp:taxon-name-part></tp:taxon-name></italic>); gonocoxae slender and subapically broadened (Figs <xref ref-type="fig" rid="F5">5F</xref>, <xref ref-type="fig" rid="F8">8F</xref>, <xref ref-type="fig" rid="F10">10F</xref>, <xref ref-type="fig" rid="F12">12F</xref>) (gonocoxae broad and parallel-sided in <italic><tp:taxon-name><tp:taxon-name-part taxon-name-part-type="genus" reg="Atrachya">Atrachya</tp:taxon-name-part></tp:taxon-name></italic> (Fig. <xref ref-type="fig" rid="F3">3F</xref>)), spermathecae with slender receptaculum as pump (Figs <xref ref-type="fig" rid="F5">5H</xref>, <xref ref-type="fig" rid="F8">8H</xref>, <xref ref-type="fig" rid="F10">10H</xref>, <xref ref-type="fig" rid="F12">12H</xref>) (greatly swollen receptaculum in <italic><tp:taxon-name><tp:taxon-name-part taxon-name-part-type="genus" reg="Atrachya">Atrachya</tp:taxon-name-part></tp:taxon-name></italic> (Fig. <xref ref-type="fig" rid="F3">3I</xref>)), with apex acute (without acute apex in <italic><tp:taxon-name><tp:taxon-name-part taxon-name-part-type="genus" reg="Atrachya">Atrachya</tp:taxon-name-part></tp:taxon-name></italic>); reduced bursal sclerites (well-developed bursal sclerites in <italic><tp:taxon-name><tp:taxon-name-part taxon-name-part-type="genus" reg="Atrachya">Atrachya</tp:taxon-name-part></tp:taxon-name></italic> (one pair (Fig. <xref ref-type="fig" rid="F3">3H</xref>)) and <italic><tp:taxon-name><tp:taxon-name-part taxon-name-part-type="genus" reg="Monolepta">Monolepta</tp:taxon-name-part></tp:taxon-name></italic> (two pairs); ventrite VIII with few lateral setae (Figs <xref ref-type="fig" rid="F5">5G</xref>, <xref ref-type="fig" rid="F8">8G</xref>, <xref ref-type="fig" rid="F10">10G</xref>, <xref ref-type="fig" rid="F12">12G</xref>) (dense lateral setae in <italic><tp:taxon-name><tp:taxon-name-part taxon-name-part-type="genus" reg="Atrachya">Atrachya</tp:taxon-name-part></tp:taxon-name></italic> (Fig. <xref ref-type="fig" rid="F3">3F</xref>)).</p></tp:treatment-sec><tp:treatment-sec sec-type="etymology" id="SECID0EC6AE"><title>Etymology.</title><p>Composed from new and <italic><tp:taxon-name><tp:taxon-name-part taxon-name-part-type="genus" reg="Atrachya">Atrachya</tp:taxon-name-part></tp:taxon-name></italic> to indicate that this is a new genus similar to <italic><tp:taxon-name><tp:taxon-name-part taxon-name-part-type="genus" reg="Atrachya">Atrachya</tp:taxon-name-part></tp:taxon-name></italic>.</p></tp:treatment-sec><tp:treatment-sec sec-type="Included species" id="SECID0EW6AE"><title>Included species.</title><p><italic><tp:taxon-name><tp:taxon-name-part taxon-name-part-type="genus" reg="Neochya">Neochya</tp:taxon-name-part> <tp:taxon-name-part taxon-name-part-type="species" reg="chengi">chengi</tp:taxon-name-part></tp:taxon-name></italic> sp. nov., <italic><tp:taxon-name><tp:taxon-name-part taxon-name-part-type="genus" reg="Neochya">N.</tp:taxon-name-part> <tp:taxon-name-part taxon-name-part-type="species" reg="hirashimai">hirashimai</tp:taxon-name-part></tp:taxon-name></italic> (Kimoto), comb. nov., <italic><tp:taxon-name><tp:taxon-name-part taxon-name-part-type="genus" reg="Neochya">N.</tp:taxon-name-part> <tp:taxon-name-part taxon-name-part-type="species" reg="nitidissima">nitidissima</tp:taxon-name-part></tp:taxon-name></italic> (Chûjô) comb. nov., and <italic><tp:taxon-name><tp:taxon-name-part taxon-name-part-type="genus" reg="Neochya">N.</tp:taxon-name-part> <tp:taxon-name-part taxon-name-part-type="species" reg="tsoui">tsoui</tp:taxon-name-part></tp:taxon-name></italic> sp. nov.</p></tp:treatment-sec><tp:treatment-sec><!--Section generated to contain objects referenced in tp:taxon-treatment.--><fig id="F9" position="float" orientation="portrait"><object-id xmlns:xlink="http://www.w3.org/1999/xlink" content-type="doi" xlink:type="simple">10.3897/zookeys.940.51800.figure9</object-id><object-id xmlns:xlink="http://www.w3.org/1999/xlink" content-type="arpha" xlink:type="simple">AB6020CB-05AA-59EC-83CA-D0FCD571EDF7</object-id><label>Figure 9.</label><caption><p>Habitus of <italic><tp:taxon-name><tp:taxon-name-part taxon-name-part-type="genus" reg="Neochya">Neochya</tp:taxon-name-part> <tp:taxon-name-part taxon-name-part-type="species" reg="nitidissima">nitidissima</tp:taxon-name-part></tp:taxon-name></italic><bold>A</bold> form A, female, from Alishan (阿里山), dorsal view <bold>B</bold> same, ventral view <bold>C</bold> form B, male, from Kuanwu (觀霧), dorsal view <bold>D</bold> same, ventral view <bold>E</bold> form C, female, from Pilu (碧綠), dorsal view <bold>F</bold> same, ventral view <bold>G</bold> form D, female, from Taikang trial (泰崗林道), dorsal view <bold>H</bold> same, ventral view <bold>I</bold> form E, male, from Peitawushan (北大武山), dorsal view.</p></caption><graphic xmlns:xlink="http://www.w3.org/1999/xlink" xlink:href="zookeys-940-117-g009.jpg" position="float" orientation="portrait" xlink:type="simple" id="oo_420724.jpg"><uri content-type="original_file" xlink:type="simple">https://binary.pensoft.net/fig/420724</uri></graphic></fig><fig id="F19" position="float" orientation="portrait"><object-id xmlns:xlink="http://www.w3.org/1999/xlink" content-type="doi" xlink:type="simple">10.3897/zookeys.940.51800.figure19</object-id><object-id xmlns:xlink="http://www.w3.org/1999/xlink" content-type="arpha" xlink:type="simple">F41C1835-DE14-500C-8DBC-95E951614417</object-id><label>Figure 19.</label><caption><p>Elytron, ventral view <bold>A</bold><italic><tp:taxon-name><tp:taxon-name-part taxon-name-part-type="genus" reg="Atrachya">Atrachya</tp:taxon-name-part> <tp:taxon-name-part taxon-name-part-type="species" reg="menetriesii">menetriesii</tp:taxon-name-part></tp:taxon-name></italic><bold>B</bold><italic><tp:taxon-name><tp:taxon-name-part taxon-name-part-type="genus" reg="Chinochya">Chinochya</tp:taxon-name-part> <tp:taxon-name-part taxon-name-part-type="species" reg="unifasciata">unifasciata</tp:taxon-name-part></tp:taxon-name></italic><bold>C</bold><italic><tp:taxon-name><tp:taxon-name-part taxon-name-part-type="genus" reg="Monolepta">Monolepta</tp:taxon-name-part> <tp:taxon-name-part taxon-name-part-type="species" reg="gracilipes">gracilipes</tp:taxon-name-part></tp:taxon-name></italic><bold>D</bold><italic><tp:taxon-name><tp:taxon-name-part taxon-name-part-type="genus" reg="Neochya">Neochya</tp:taxon-name-part> <tp:taxon-name-part taxon-name-part-type="species" reg="nitidissima">nitidissima</tp:taxon-name-part></tp:taxon-name></italic><bold>E</bold><italic><tp:taxon-name><tp:taxon-name-part taxon-name-part-type="genus" reg="Paleosepharia">Paleosepharia</tp:taxon-name-part> <tp:taxon-name-part taxon-name-part-type="species" reg="formosana">formosana</tp:taxon-name-part></tp:taxon-name></italic><bold>F</bold><italic><tp:taxon-name><tp:taxon-name-part taxon-name-part-type="genus" reg="Tsouchya">Tsouchya</tp:taxon-name-part> <tp:taxon-name-part taxon-name-part-type="species" reg="mediofasciata">mediofasciata</tp:taxon-name-part></tp:taxon-name></italic>.</p></caption><graphic xmlns:xlink="http://www.w3.org/1999/xlink" xlink:href="zookeys-940-117-g019.jpg" position="float" orientation="portrait" xlink:type="simple" id="oo_420734.jpg"><uri content-type="original_file" xlink:type="simple">https://binary.pensoft.net/fig/420734</uri></graphic></fig><fig id="F18" position="float" orientation="portrait"><object-id xmlns:xlink="http://www.w3.org/1999/xlink" content-type="doi" xlink:type="simple">10.3897/zookeys.940.51800.figure18</object-id><object-id xmlns:xlink="http://www.w3.org/1999/xlink" content-type="arpha" xlink:type="simple">44522855-E89C-5CCC-BF0B-BAB791E0797F</object-id><label>Figure 18.</label><caption><p>Prothorax, ventral view <bold>A</bold><italic><tp:taxon-name><tp:taxon-name-part taxon-name-part-type="genus" reg="Atrachya">Atrachya</tp:taxon-name-part> <tp:taxon-name-part taxon-name-part-type="species" reg="menetriesii">menetriesii</tp:taxon-name-part></tp:taxon-name></italic><bold>B</bold><italic><tp:taxon-name><tp:taxon-name-part taxon-name-part-type="genus" reg="Chinochya">Chinochya</tp:taxon-name-part> <tp:taxon-name-part taxon-name-part-type="species" reg="unifasciata">unifasciata</tp:taxon-name-part></tp:taxon-name></italic><bold>C</bold><italic><tp:taxon-name><tp:taxon-name-part taxon-name-part-type="genus" reg="Monolepta">Monolepta</tp:taxon-name-part> <tp:taxon-name-part taxon-name-part-type="species" reg="gracilipes">gracilipes</tp:taxon-name-part></tp:taxon-name></italic><bold>D</bold><italic><tp:taxon-name><tp:taxon-name-part taxon-name-part-type="genus" reg="Neochya">Neochya</tp:taxon-name-part> <tp:taxon-name-part taxon-name-part-type="species" reg="nitidissima">nitidissima</tp:taxon-name-part></tp:taxon-name></italic><bold>E</bold><italic><tp:taxon-name><tp:taxon-name-part taxon-name-part-type="genus" reg="Paleosepharia">Paleosepharia</tp:taxon-name-part> <tp:taxon-name-part taxon-name-part-type="species" reg="formosana">formosana</tp:taxon-name-part></tp:taxon-name></italic><bold>F</bold><italic><tp:taxon-name><tp:taxon-name-part taxon-name-part-type="genus" reg="Tsouchya">Tsouchya</tp:taxon-name-part> <tp:taxon-name-part taxon-name-part-type="species" reg="mediofasciata">mediofasciata</tp:taxon-name-part></tp:taxon-name></italic>.</p></caption><graphic xmlns:xlink="http://www.w3.org/1999/xlink" xlink:href="zookeys-940-117-g018.jpg" position="float" orientation="portrait" xlink:type="simple" id="oo_420733.jpg"><uri content-type="original_file" xlink:type="simple">https://binary.pensoft.net/fig/420733</uri></graphic></fig><fig id="F8" position="float" orientation="portrait"><object-id xmlns:xlink="http://www.w3.org/1999/xlink" content-type="doi" xlink:type="simple">10.3897/zookeys.940.51800.figure8</object-id><object-id xmlns:xlink="http://www.w3.org/1999/xlink" content-type="arpha" xlink:type="simple">FDA5AA10-1BAF-500C-AE48-3CCA0F4C71F3</object-id><label>Figure 8.</label><caption><p>Diagnostic characters of <italic><tp:taxon-name><tp:taxon-name-part taxon-name-part-type="genus" reg="Neochya">Neochya</tp:taxon-name-part> <tp:taxon-name-part taxon-name-part-type="species" reg="hirashimai">hirashimai</tp:taxon-name-part></tp:taxon-name></italic><bold>A</bold> antenna, male <bold>B</bold> antenna, female <bold>C</bold> aedeagus, dorsal view <bold>D</bold> aedeagus, lateral view <bold>E</bold> aedeagus, ventral view <bold>F</bold> gonocoxae <bold>G</bold> abdominal ventrite VIII <bold>H</bold> spermatheca.</p></caption><graphic xmlns:xlink="http://www.w3.org/1999/xlink" xlink:href="zookeys-940-117-g008.jpg" position="float" orientation="portrait" xlink:type="simple" id="oo_420723.jpg"><uri content-type="original_file" xlink:type="simple">https://binary.pensoft.net/fig/420723</uri></graphic></fig><fig id="F10" position="float" orientation="portrait"><object-id xmlns:xlink="http://www.w3.org/1999/xlink" content-type="doi" xlink:type="simple">10.3897/zookeys.940.51800.figure10</object-id><object-id xmlns:xlink="http://www.w3.org/1999/xlink" content-type="arpha" xlink:type="simple">DE1A8E2B-4100-5E2E-9974-9A73F0879409</object-id><label>Figure 10.</label><caption><p>Diagnostic characters of <italic><tp:taxon-name><tp:taxon-name-part taxon-name-part-type="genus" reg="Neochya">Neochya</tp:taxon-name-part> <tp:taxon-name-part taxon-name-part-type="species" reg="nitidissima">nitidissima</tp:taxon-name-part></tp:taxon-name></italic><bold>A</bold> antenna, male <bold>B</bold> antenna, female <bold>C</bold> aedeagus, dorsal view <bold>D</bold> aedeagus, lateral view <bold>E</bold> aedeagus, ventral view <bold>F</bold> gonocoxae <bold>G</bold> abdominal ventrite VIII <bold>H</bold> spermatheca.</p></caption><graphic xmlns:xlink="http://www.w3.org/1999/xlink" xlink:href="zookeys-940-117-g010.jpg" position="float" orientation="portrait" xlink:type="simple" id="oo_420725.jpg"><uri content-type="original_file" xlink:type="simple">https://binary.pensoft.net/fig/420725</uri></graphic></fig><fig id="F12" position="float" orientation="portrait"><object-id xmlns:xlink="http://www.w3.org/1999/xlink" content-type="doi" xlink:type="simple">10.3897/zookeys.940.51800.figure12</object-id><object-id xmlns:xlink="http://www.w3.org/1999/xlink" content-type="arpha" xlink:type="simple">B5F25EE6-3A69-5780-B373-31B1EBC808E2</object-id><label>Figure 12.</label><caption><p>Diagnostic characters of <italic><tp:taxon-name><tp:taxon-name-part taxon-name-part-type="genus" reg="Neochya">Neochya</tp:taxon-name-part> <tp:taxon-name-part taxon-name-part-type="species" reg="tsoui">tsoui</tp:taxon-name-part></tp:taxon-name></italic> sp. nov. <bold>A</bold> antenna, male <bold>B</bold> antenna, female <bold>C</bold> aedeagus, dorsal view <bold>D</bold> aedeagus, lateral view <bold>E</bold> aedeagus, ventral view <bold>F</bold> gonocoxae <bold>G</bold> abdominal ventrite VIII <bold>H</bold> spermatheca.</p></caption><graphic xmlns:xlink="http://www.w3.org/1999/xlink" xlink:href="zookeys-940-117-g012.jpg" position="float" orientation="portrait" xlink:type="simple" id="oo_420727.jpg"><uri content-type="original_file" xlink:type="simple">https://binary.pensoft.net/fig/420727</uri></graphic></fig><fig id="F5" position="float" orientation="portrait"><object-id xmlns:xlink="http://www.w3.org/1999/xlink" content-type="doi" xlink:type="simple">10.3897/zookeys.940.51800.figure5</object-id><object-id xmlns:xlink="http://www.w3.org/1999/xlink" content-type="arpha" xlink:type="simple">D5761AED-D700-5966-AD22-6CC99BA691F8</object-id><label>Figure 5.</label><caption><p>Diagnostic characters of <italic><tp:taxon-name><tp:taxon-name-part taxon-name-part-type="genus" reg="Neochya">Neochya</tp:taxon-name-part> <tp:taxon-name-part taxon-name-part-type="species" reg="chengi">chengi</tp:taxon-name-part></tp:taxon-name></italic> sp. nov. <bold>A</bold> antenna, male <bold>B</bold> antenna, female <bold>C</bold> aedeagus, dorsal view <bold>D</bold> aedeagus, lateral view <bold>E</bold> aedeagus, ventral view <bold>F</bold> gonocoxae <bold>G</bold> abdominal ventrite VIII <bold>H</bold> spermatheca.</p></caption><graphic xmlns:xlink="http://www.w3.org/1999/xlink" xlink:href="zookeys-940-117-g005.jpg" position="float" orientation="portrait" xlink:type="simple" id="oo_420720.jpg"><uri content-type="original_file" xlink:type="simple">https://binary.pensoft.net/fig/420720</uri></graphic></fig><fig id="F3" position="float" orientation="portrait"><object-id xmlns:xlink="http://www.w3.org/1999/xlink" content-type="doi" xlink:type="simple">10.3897/zookeys.940.51800.figure3</object-id><object-id xmlns:xlink="http://www.w3.org/1999/xlink" content-type="arpha" xlink:type="simple">317A427B-4082-5B0E-896E-1A10342A97A1</object-id><label>Figure 3.</label><caption><p>Diagnostic characters of <italic><tp:taxon-name><tp:taxon-name-part taxon-name-part-type="genus" reg="Atrachya">Atrachya</tp:taxon-name-part> <tp:taxon-name-part taxon-name-part-type="species" reg="menetriesii">menetriesii</tp:taxon-name-part></tp:taxon-name></italic><bold>A</bold> antenna, male <bold>B</bold> antenna, female <bold>C</bold> aedeagus, dorsal view <bold>D</bold> aedeagus, lateral view <bold>E</bold> aedeagus, ventral view <bold>F</bold> abdominal ventrite VIII <bold>G</bold> gonocoxae <bold>H</bold> bursal sclerites <bold>I</bold> spermatheca.</p></caption><graphic xmlns:xlink="http://www.w3.org/1999/xlink" xlink:href="zookeys-940-117-g003.jpg" position="float" orientation="portrait" xlink:type="simple" id="oo_420718.jpg"><uri content-type="original_file" xlink:type="simple">https://binary.pensoft.net/fig/420718</uri></graphic></fig></tp:treatment-sec></tp:taxon-treatment>
