# Supplementary material for: Revision of Taiwanese species of Atrachya Chevrolat, 1836 (Coleoptera, Chrysomelidae, Galerucinae): descriptions of three new genera, two new species, and designations of three new synonyms
Source: Zookeys. 2020 Jun 11;940:117–59. doi: 10.3897/zookeys.940.51800 (PMC7303225; doi:10.3897/zookeys.940.51800)
Supplement: XML Treatment for Neochya chengi [file zookeys.940.51800-treatment3.xml]

<!DOCTYPE tp:taxon-treatment
  PUBLIC "-//TaxonX//DTD Taxonomic Treatment Publishing DTD v0 20100105//EN" "tax-treatment-NSO.dtd">
<tp:taxon-treatment xmlns:tp="http://www.plazi.org/taxpub"><tp:treatment-meta><kwd-group><label>Taxon classification</label><kwd><named-content xmlns:xlink="http://www.w3.org/1999/xlink" content-type="kingdom">Animalia</named-content></kwd><kwd><named-content xmlns:xlink="http://www.w3.org/1999/xlink" content-type="order">Coleoptera</named-content></kwd><kwd><named-content xmlns:xlink="http://www.w3.org/1999/xlink" content-type="family">Chrysomelidae</named-content></kwd></kwd-group><mixed-citation publication-type="journal"><person-group><name><surname>Lee</surname><given-names>Chi-Feng</given-names></name></person-group><article-title>Revision of Taiwanese species of <italic><tp:taxon-name><tp:taxon-name-part taxon-name-part-type="genus" reg="Atrachya">Atrachya</tp:taxon-name-part></tp:taxon-name></italic> Chevrolat, 1836 (<tp:taxon-name><tp:taxon-name-part taxon-name-part-type="order">Coleoptera</tp:taxon-name-part></tp:taxon-name>, <tp:taxon-name><tp:taxon-name-part taxon-name-part-type="family">Chrysomelidae</tp:taxon-name-part></tp:taxon-name>, <tp:taxon-name><tp:taxon-name-part taxon-name-part-type="subfamily">Galerucinae</tp:taxon-name-part></tp:taxon-name>): descriptions of three new genera, two new species, and designations of three new synonyms</article-title><source>Zookeys</source><day>11</day><month>6</month><year>2020</year><volume>940</volume><fpage>117</fpage><lpage>159</lpage><pub-id pub-id-type="doi">10.3897/zookeys.940.51800</pub-id></mixed-citation></tp:treatment-meta><tp:nomenclature><tp:taxon-name><object-id xmlns:xlink="http://www.w3.org/1999/xlink" content-type="arpha" xlink:type="simple">2B0EA8FD-CFDF-5AC5-A623-7AB6782ACCF9</object-id>
            <tp:taxon-name-part taxon-name-part-type="genus" reg="Neochya">Neochya</tp:taxon-name-part>
            <tp:taxon-name-part taxon-name-part-type="species" reg="chengi">chengi</tp:taxon-name-part>
            <object-id xmlns:xlink="http://www.w3.org/1999/xlink" content-type="zoobank" xlink:type="simple">http://zoobank.org/8B7C01A7-66F1-42AB-B0FD-48833F2D5D96</object-id>
          </tp:taxon-name><tp:taxon-status xmlns:xlink="http://www.w3.org/1999/xlink" xlink:type="simple">sp. nov.</tp:taxon-status><xref ref-type="fig" rid="F4">Figures 4</xref><xref ref-type="fig" rid="F5">, 5</xref></tp:nomenclature><tp:treatment-sec sec-type="Types" id="SECID0EZCAG"><title>Types</title><p><bold>(<italic>N</italic> = 49). <italic>Holotype</italic></bold> ♂ (<named-content xmlns:xlink="http://www.w3.org/1999/xlink" content-type="dwc:institutional_code" xlink:type="simple">TARI</named-content>): Taiwan. <bold>Pingtung</bold>: Tahanshan (大漢山), 30.III.2015, leg. I.-L. Lee. <bold><italic>Paratypes</italic>.</bold> 3♂♂ (<named-content xmlns:xlink="http://www.w3.org/1999/xlink" content-type="dwc:institutional_code" xlink:type="simple">TARI</named-content>), same locality, 7.II.2008, leg. M.-H. Tsau (= Tsou); 1♀ (<named-content xmlns:xlink="http://www.w3.org/1999/xlink" content-type="dwc:institutional_code" xlink:type="simple">TARI</named-content>), same locality, 6.II.2008, leg. S.-F. Yu; 1♀ (<named-content xmlns:xlink="http://www.w3.org/1999/xlink" content-type="dwc:institutional_code" xlink:type="simple">TARI</named-content>), same locality, 6.II.2008, leg. M.-H. Tsou; 1♀ (<named-content xmlns:xlink="http://www.w3.org/1999/xlink" content-type="dwc:institutional_code" xlink:type="simple">TARI</named-content>), same locality, 3.III.2008, leg. C.-F. Lee; 3♂♂, 2♀♀ (<named-content xmlns:xlink="http://www.w3.org/1999/xlink" content-type="dwc:institutional_code" xlink:type="simple">TARI</named-content>), same locality, 22.I.2009, leg. M.-H. Tsou; 1♂, 2♀♀ (<named-content xmlns:xlink="http://www.w3.org/1999/xlink" content-type="dwc:institutional_code" xlink:type="simple">TARI</named-content>), same locality, 24.I.2009, leg. M.-H. Tsou; 1♂, 2♀♀ (<named-content xmlns:xlink="http://www.w3.org/1999/xlink" content-type="dwc:institutional_code" xlink:type="simple">TARI</named-content>), same locality, 21.III.2009, leg. M.-H. Tsou; 2♂♂, 1♀ (<named-content xmlns:xlink="http://www.w3.org/1999/xlink" content-type="dwc:institutional_code" xlink:type="simple">TARI</named-content>), same locality, 5.IV.2009, leg. C.-F. Lee; 1♂, 1♀ (<named-content xmlns:xlink="http://www.w3.org/1999/xlink" content-type="dwc:institutional_code" xlink:type="simple">TARI</named-content>), 15.II.2010, leg. M.-H. Tsou; 1♀ (<named-content xmlns:xlink="http://www.w3.org/1999/xlink" content-type="dwc:institutional_code" xlink:type="simple">TARI</named-content>), same locality, 6.I.2012, leg. Y.-T. Chung; 1♀ (<named-content xmlns:xlink="http://www.w3.org/1999/xlink" content-type="dwc:institutional_code" xlink:type="simple">TARI</named-content>), Chunri (春日), 5.IV.2015, leg. J.-C. Chen; 1♀ (<named-content xmlns:xlink="http://www.w3.org/1999/xlink" content-type="dwc:institutional_code" xlink:type="simple">TARI</named-content>), Kenting (墾丁), 23.VIII.2016, leg. Y.-T. Chung; 2♀♀ (<named-content xmlns:xlink="http://www.w3.org/1999/xlink" content-type="dwc:institutional_code" xlink:type="simple">TARI</named-content>), Lilungshan (里龍山), 10.XI.2009, leg. J.-C. Chen; 1♀ (<named-content xmlns:xlink="http://www.w3.org/1999/xlink" content-type="dwc:institutional_code" xlink:type="simple">TARI</named-content>), same locality, 23.XII.2009, leg. J.-C. Chen; 1♂ (<named-content xmlns:xlink="http://www.w3.org/1999/xlink" content-type="dwc:institutional_code" xlink:type="simple">TARI</named-content>), same locality, 2.III.2012, leg. J.-C. Chen; 2♂♂ (<named-content xmlns:xlink="http://www.w3.org/1999/xlink" content-type="dwc:institutional_code" xlink:type="simple">TARI</named-content>), Nanjenhu (南仁湖), 31.III.2011, leg. J.-C. Chen; 1♂, 2♀♀ (<named-content xmlns:xlink="http://www.w3.org/1999/xlink" content-type="dwc:institutional_code" xlink:type="simple">TARI</named-content>), Shouka (壽卡), 5.II.2008, leg. S.-F. Yu; <bold>Hsinchu</bold>: 1♀ (<named-content xmlns:xlink="http://www.w3.org/1999/xlink" content-type="dwc:institutional_code" xlink:type="simple">TARI</named-content>), Lupi (魯壁), 20.VII.2008, leg. S.-F. Yu; 1♂ (<named-content xmlns:xlink="http://www.w3.org/1999/xlink" content-type="dwc:institutional_code" xlink:type="simple">TARI</named-content>), same locality, 10.III.2009, leg. H. Lee; <bold>Taitung</bold>: 1♀ (<named-content xmlns:xlink="http://www.w3.org/1999/xlink" content-type="dwc:institutional_code" xlink:type="simple">TARI</named-content>), Imalintao (依麻林道), 4.II.2008, leg. M.-H. Tsou; <bold>Yunlin</bold>: 1♂, 11♀♀ (<named-content xmlns:xlink="http://www.w3.org/1999/xlink" content-type="dwc:institutional_code" xlink:type="simple">TARI</named-content>), Chiananyunfeng (嘉南雲峰), 29.IX.2013, leg. W.-C. Liao.</p></tp:treatment-sec><tp:treatment-sec sec-type="description" id="SECID0E6GAG"><title>Description.</title><p><bold><italic>Length</italic></bold> 4.2–5.2 mm, width 2.3–3.0 mm. <bold><italic>General color</italic></bold> reddish brown (Fig. <xref ref-type="fig" rid="F4">4A–C</xref>); antennae blackish brown except two basal antennomeres reddish brown. <bold><italic>Antennae</italic></bold> (Fig. <xref ref-type="fig" rid="F5">5A</xref>) filiform in males, ratio of length of antennomeres I to XI 1.0 : 0.4 : 0.4 : 0.9 : 1.0 : 1.0 : 1.1 : 0.9 : 0.9 : 0.8 : 1.0; ratio of length to width from antennomere I to XI 4.7 : 1.9 : 2.2 : 4.5 : 5.0 : 5.3 : 5.3 : 4.8 : 4.6 : 4.1 : 5.5; a little slender in females, ratio of length of antennomeres I to XI (Fig. <xref ref-type="fig" rid="F5">5B</xref>) 1.0 : 0.4 : 0.4 : 1.0 : 1.0 : 1.0 : 1.0 : 0.9 : 0.8 : 0.7 : 0.9; ratio of length to width from antennomere I to XI 3.6 : 1.9 : 2.4 : 5.3 : 5.8 : 5.8 : 5.4 : 4.8 : 4.9 : 4.7 : 5.1. <bold><italic>Pronotum</italic></bold> 1.73–1.76 times wider than long; lateral margins slightly rounded and basally narrowed, basal margin slightly rounded, apical margin slightly concave; disc with dense coarse punctures, without lateral depressions. <bold><italic>Elytra</italic></bold> 1.33–1.42 times longer than wide; parallel sided; disc slightly convex, with dense, coarse punctures; apex truncate. <bold><italic>Penis</italic></bold> (Fig. <xref ref-type="fig" rid="F5">5C–E</xref>) wide, ca. 3.5 times longer than wide; lateral margins parallel from base to middle, then slightly narrowed towards apex, apex broadly rounded; tectum broad from apical 1/6 to middle, apex truncate; slightly and curved at apical 1/3 in lateral view; ventral surface with membranous area from apex to apical 1/3. Endophallic spiculae complex with median endophallic spiculae composed of seven pairs of hooked spiculae, and ventral endophallic spiculae composed of four pairs of hooked spiculae; with one pair of longitudinal rows of hair-like setae and one pair of longitudinal double rows of small stout setae near base. <bold><italic><tp:taxon-name><tp:taxon-name-part taxon-name-part-type="genus" reg="Gonocoxae">Gonocoxae</tp:taxon-name-part></tp:taxon-name></italic></bold> (Fig. <xref ref-type="fig" rid="F5">5F</xref>) slender, tightly conjunct from apex to apical 1/3; each gonocoxa with eight setae from apical 1/6 to apex, subapically widened, apex truncate. <bold><italic>Ventrite</italic></bold> VIII (Fig. <xref ref-type="fig" rid="F5">5G</xref>) weakly sclerotized except apex, with several long setae at apex, and several long setae at sides, spiculum elongate. <bold><italic>Spermathecal receptaculum</italic></bold> (Fig. <xref ref-type="fig" rid="F5">5H</xref>) as slender as pump, apically tapering; pump slender and curved; sclerotized spermathecal duct extremely elongate, but base extremely wide, followed by very short slender tube, then followed with inflated areas. Bursal sclerites reduced.</p><fig id="F4" position="float" orientation="portrait"><object-id xmlns:xlink="http://www.w3.org/1999/xlink" content-type="doi" xlink:type="simple">10.3897/zookeys.940.51800.figure4</object-id><object-id xmlns:xlink="http://www.w3.org/1999/xlink" content-type="arpha" xlink:type="simple">400D3DBB-0499-5848-A5A3-F5203B8F39B6</object-id><label>Figure 4.</label><caption><p>Habitus of <italic><tp:taxon-name><tp:taxon-name-part taxon-name-part-type="genus" reg="Neochya">Neochya</tp:taxon-name-part> <tp:taxon-name-part taxon-name-part-type="species" reg="chengi">chengi</tp:taxon-name-part></tp:taxon-name></italic> sp. nov. <bold>A</bold> male, dorsal view <bold>B</bold> same, color variation <bold>C</bold> female, dorsal view <bold>D</bold> male, from Tahanshan (大漢山), dorsal view <bold>E</bold> same, ventral view <bold>F</bold> female, from Kenting (墾丁), dorsal view.</p></caption><graphic xmlns:xlink="http://www.w3.org/1999/xlink" xlink:href="zookeys-940-117-g004.jpg" position="float" orientation="portrait" xlink:type="simple" id="oo_420719.jpg"><uri content-type="original_file" xlink:type="simple">https://binary.pensoft.net/fig/420719</uri></graphic></fig></tp:treatment-sec><tp:treatment-sec sec-type="variation" id="SECID0EHKAG"><title>Variation.</title><p>Most of specimens from Tahanshan have a distinct color pattern on elytra (Fig. <xref ref-type="fig" rid="F4">4D, E</xref>): with two pairs of transverse, wide black bands, running from lateral margins, abbreviated before suture, anterior pair near base, posterior pair at apical 1/3 an oblique; with one transverse, broad white band at middle. One specimen from Kenting has much narrower black bands on the elytra (Fig. <xref ref-type="fig" rid="F4">4F</xref>).</p></tp:treatment-sec><tp:treatment-sec sec-type="diagnosis" id="SECID0EVKAG"><title>Diagnosis.</title><p><italic><tp:taxon-name><tp:taxon-name-part taxon-name-part-type="genus" reg="Neochya">Neochya</tp:taxon-name-part> <tp:taxon-name-part taxon-name-part-type="species" reg="chengi">chengi</tp:taxon-name-part></tp:taxon-name></italic> sp. nov. is similar to <italic><tp:taxon-name><tp:taxon-name-part taxon-name-part-type="genus" reg="Neochya">N.</tp:taxon-name-part> <tp:taxon-name-part taxon-name-part-type="species" reg="nitidissima">nitidissima</tp:taxon-name-part></tp:taxon-name></italic> (Chûjô) in having wide elytra, truncate elytral apices and reduced lateral depressions on the pronotum (Figs <xref ref-type="fig" rid="F4">4</xref>, <xref ref-type="fig" rid="F9">9</xref>) (narrow elytra, rounded elytra apices and with lateral depression on the pronotum in others (Figs <xref ref-type="fig" rid="F2">2D–F</xref>, <xref ref-type="fig" rid="F7">7</xref>) but it differs from <italic><tp:taxon-name><tp:taxon-name-part taxon-name-part-type="genus" reg="Neochya">N.</tp:taxon-name-part> <tp:taxon-name-part taxon-name-part-type="species" reg="nitidissima">nitidissima</tp:taxon-name-part></tp:taxon-name></italic> in paralle sided elytra and having coarse punctures on pronotum and elytra (Fig. <xref ref-type="fig" rid="F4">4</xref>) (rounded elytra and reduced punctures on pronotum and fine punctures on elytra in <italic><tp:taxon-name><tp:taxon-name-part taxon-name-part-type="genus" reg="Neochya">N.</tp:taxon-name-part> <tp:taxon-name-part taxon-name-part-type="species" reg="nitidissima">nitidissima</tp:taxon-name-part></tp:taxon-name></italic> (Fig. <xref ref-type="fig" rid="F9">9</xref>)), and parallel sided elytra (rounded elytra in <italic><tp:taxon-name><tp:taxon-name-part taxon-name-part-type="genus" reg="Neochya">N.</tp:taxon-name-part> <tp:taxon-name-part taxon-name-part-type="species" reg="nitidissima">nitidissima</tp:taxon-name-part></tp:taxon-name></italic>). In addition, males of both species are separated from others with smooth margin of tectum of the penis (Figs <xref ref-type="fig" rid="F5">5C</xref>, <xref ref-type="fig" rid="F10">10C</xref>) (serrate margin of tectum (Figs <xref ref-type="fig" rid="F8">8C</xref>, <xref ref-type="fig" rid="F12">12C</xref>), but males of <italic><tp:taxon-name><tp:taxon-name-part taxon-name-part-type="genus" reg="Neochya">N.</tp:taxon-name-part> <tp:taxon-name-part taxon-name-part-type="species" reg="chengi">chengi</tp:taxon-name-part></tp:taxon-name></italic> differs from those of <italic><tp:taxon-name><tp:taxon-name-part taxon-name-part-type="genus" reg="Neochya">N.</tp:taxon-name-part> <tp:taxon-name-part taxon-name-part-type="species" reg="nitidissima">nitidissima</tp:taxon-name-part></tp:taxon-name></italic> with absence of small rounded process on lateral margin of the penis (Fig. <xref ref-type="fig" rid="F5">5C–E</xref>) (with small rounded process on lateral margin of the penis in <italic><tp:taxon-name><tp:taxon-name-part taxon-name-part-type="genus" reg="Neochya">N.</tp:taxon-name-part> <tp:taxon-name-part taxon-name-part-type="species" reg="nitidissima">nitidissima</tp:taxon-name-part></tp:taxon-name></italic> (Fig. <xref ref-type="fig" rid="F10">10C–E</xref>)</p><fig id="F5" position="float" orientation="portrait"><object-id xmlns:xlink="http://www.w3.org/1999/xlink" content-type="doi" xlink:type="simple">10.3897/zookeys.940.51800.figure5</object-id><object-id xmlns:xlink="http://www.w3.org/1999/xlink" content-type="arpha" xlink:type="simple">D5761AED-D700-5966-AD22-6CC99BA691F8</object-id><label>Figure 5.</label><caption><p>Diagnostic characters of <italic><tp:taxon-name><tp:taxon-name-part taxon-name-part-type="genus" reg="Neochya">Neochya</tp:taxon-name-part> <tp:taxon-name-part taxon-name-part-type="species" reg="chengi">chengi</tp:taxon-name-part></tp:taxon-name></italic> sp. nov. <bold>A</bold> antenna, male <bold>B</bold> antenna, female <bold>C</bold> aedeagus, dorsal view <bold>D</bold> aedeagus, lateral view <bold>E</bold> aedeagus, ventral view <bold>F</bold> gonocoxae <bold>G</bold> abdominal ventrite VIII <bold>H</bold> spermatheca.</p></caption><graphic xmlns:xlink="http://www.w3.org/1999/xlink" xlink:href="zookeys-940-117-g005.jpg" position="float" orientation="portrait" xlink:type="simple" id="oo_420720.jpg"><uri content-type="original_file" xlink:type="simple">https://binary.pensoft.net/fig/420720</uri></graphic></fig></tp:treatment-sec><tp:treatment-sec sec-type="Food plants" id="SECID0ELQAG"><title>Food plants.</title><p><tp:taxon-name><tp:taxon-name-part taxon-name-part-type="family">Celastraceae</tp:taxon-name-part></tp:taxon-name>: <italic><tp:taxon-name><tp:taxon-name-part taxon-name-part-type="genus" reg="Celastrus">Celastrus</tp:taxon-name-part> <tp:taxon-name-part taxon-name-part-type="species" reg="hindsii">hindsii</tp:taxon-name-part></tp:taxon-name></italic> Benth (Fig. <xref ref-type="fig" rid="F1">1A</xref>), <italic><tp:taxon-name><tp:taxon-name-part taxon-name-part-type="genus" reg="Celastrus">C.</tp:taxon-name-part> <tp:taxon-name-part taxon-name-part-type="species" reg="kusanoi">kusanoi</tp:taxon-name-part></tp:taxon-name></italic> Hayata.</p></tp:treatment-sec><tp:treatment-sec sec-type="etymology" id="SECID0EQRAG"><title>Etymology.</title><p>It is named after Mr. Hsing-Tzung Cheng who was a member of the <abbrev xmlns:xlink="http://www.w3.org/1999/xlink" content-type="institution" xlink:title="Taiwan Chrysomelid Research Team" id="ABBRID0EWRAG" xlink:type="simple">TCRT</abbrev> and an editor for a series of the books entitled “The <tp:taxon-name><tp:taxon-name-part taxon-name-part-type="family">Chrysomelidae</tp:taxon-name-part></tp:taxon-name> of Taiwan”. The gender is feminine.</p></tp:treatment-sec><tp:treatment-sec sec-type="distribution" id="SECID0EASAG"><title>Distribution.</title><p>Widespread but scattered in Taiwan (Fig. <xref ref-type="fig" rid="F6">6A</xref>).</p><fig id="F6" position="float" orientation="portrait"><object-id xmlns:xlink="http://www.w3.org/1999/xlink" content-type="doi" xlink:type="simple">10.3897/zookeys.940.51800.figure6</object-id><object-id xmlns:xlink="http://www.w3.org/1999/xlink" content-type="arpha" xlink:type="simple">B392A428-4CA7-579C-8FE7-1D091FE07D9B</object-id><label>Figure 6.</label><caption><p>Distribution map of <italic><tp:taxon-name><tp:taxon-name-part taxon-name-part-type="genus" reg="Neochya">Neochya</tp:taxon-name-part></tp:taxon-name></italic> species, solid line: 1000 m, broken line: 2000 m <bold>A</bold><italic><tp:taxon-name><tp:taxon-name-part taxon-name-part-type="genus" reg="Neochya">N.</tp:taxon-name-part> <tp:taxon-name-part taxon-name-part-type="species" reg="chengi">chengi</tp:taxon-name-part></tp:taxon-name></italic> sp. nov. <bold>B</bold><italic><tp:taxon-name><tp:taxon-name-part taxon-name-part-type="genus" reg="Neochya">N.</tp:taxon-name-part> <tp:taxon-name-part taxon-name-part-type="species" reg="hirashimai">hirashimai</tp:taxon-name-part></tp:taxon-name></italic>.</p></caption><graphic xmlns:xlink="http://www.w3.org/1999/xlink" xlink:href="zookeys-940-117-g006.jpg" position="float" orientation="portrait" xlink:type="simple" id="oo_420721.jpg"><uri content-type="original_file" xlink:type="simple">https://binary.pensoft.net/fig/420721</uri></graphic></fig></tp:treatment-sec><tp:treatment-sec><!--Section generated to contain objects referenced in tp:taxon-treatment.--><fig id="F9" position="float" orientation="portrait"><object-id xmlns:xlink="http://www.w3.org/1999/xlink" content-type="doi" xlink:type="simple">10.3897/zookeys.940.51800.figure9</object-id><object-id xmlns:xlink="http://www.w3.org/1999/xlink" content-type="arpha" xlink:type="simple">AB6020CB-05AA-59EC-83CA-D0FCD571EDF7</object-id><label>Figure 9.</label><caption><p>Habitus of <italic><tp:taxon-name><tp:taxon-name-part taxon-name-part-type="genus" reg="Neochya">Neochya</tp:taxon-name-part> <tp:taxon-name-part taxon-name-part-type="species" reg="nitidissima">nitidissima</tp:taxon-name-part></tp:taxon-name></italic><bold>A</bold> form A, female, from Alishan (阿里山), dorsal view <bold>B</bold> same, ventral view <bold>C</bold> form B, male, from Kuanwu (觀霧), dorsal view <bold>D</bold> same, ventral view <bold>E</bold> form C, female, from Pilu (碧綠), dorsal view <bold>F</bold> same, ventral view <bold>G</bold> form D, female, from Taikang trial (泰崗林道), dorsal view <bold>H</bold> same, ventral view <bold>I</bold> form E, male, from Peitawushan (北大武山), dorsal view.</p></caption><graphic xmlns:xlink="http://www.w3.org/1999/xlink" xlink:href="zookeys-940-117-g009.jpg" position="float" orientation="portrait" xlink:type="simple" id="oo_420724.jpg"><uri content-type="original_file" xlink:type="simple">https://binary.pensoft.net/fig/420724</uri></graphic></fig><fig id="F2" position="float" orientation="portrait"><object-id xmlns:xlink="http://www.w3.org/1999/xlink" content-type="doi" xlink:type="simple">10.3897/zookeys.940.51800.figure2</object-id><object-id xmlns:xlink="http://www.w3.org/1999/xlink" content-type="arpha" xlink:type="simple">1D4C95D4-BE71-5382-B981-CC4D350599C4</object-id><label>Figure 2.</label><caption><p>Habitus of <italic><tp:taxon-name><tp:taxon-name-part taxon-name-part-type="genus" reg="Atrachya">Atrachya</tp:taxon-name-part> <tp:taxon-name-part taxon-name-part-type="species" reg="menetriesii">menetriesii</tp:taxon-name-part></tp:taxon-name></italic> and <italic><tp:taxon-name><tp:taxon-name-part taxon-name-part-type="genus" reg="Neochya">Neochya</tp:taxon-name-part> <tp:taxon-name-part taxon-name-part-type="species" reg="tsoui">tsoui</tp:taxon-name-part></tp:taxon-name></italic><bold>A</bold><italic><tp:taxon-name><tp:taxon-name-part taxon-name-part-type="genus" reg="Atrachya">A.</tp:taxon-name-part> <tp:taxon-name-part taxon-name-part-type="species" reg="menetresii">menetresii</tp:taxon-name-part></tp:taxon-name></italic>, male, dorsal view <bold>B</bold> same, male, color variation <bold>C</bold> same, female, dorsal view <bold>D</bold><italic><tp:taxon-name><tp:taxon-name-part taxon-name-part-type="genus" reg="Neochya">N.</tp:taxon-name-part> <tp:taxon-name-part taxon-name-part-type="species" reg="tsoui">tsoui</tp:taxon-name-part></tp:taxon-name></italic>, male, dorsal view <bold>E</bold> same, ventral view <bold>F</bold> same, female, dorsal view.</p></caption><graphic xmlns:xlink="http://www.w3.org/1999/xlink" xlink:href="zookeys-940-117-g002.jpg" position="float" orientation="portrait" xlink:type="simple" id="oo_420717.jpg"><uri content-type="original_file" xlink:type="simple">https://binary.pensoft.net/fig/420717</uri></graphic></fig><fig id="F7" position="float" orientation="portrait"><object-id xmlns:xlink="http://www.w3.org/1999/xlink" content-type="doi" xlink:type="simple">10.3897/zookeys.940.51800.figure7</object-id><object-id xmlns:xlink="http://www.w3.org/1999/xlink" content-type="arpha" xlink:type="simple">A5818BD7-8249-56F9-A726-B6CF8A86BE0E</object-id><label>Figure 7.</label><caption><p>Habitus of and <italic><tp:taxon-name><tp:taxon-name-part taxon-name-part-type="genus" reg="Neochya">Neochya</tp:taxon-name-part> <tp:taxon-name-part taxon-name-part-type="species" reg="hirashimai">hirashimai</tp:taxon-name-part></tp:taxon-name></italic><bold>A</bold> male, from Tatachia (塔塔加), dorsal view <bold>B</bold> same, ventral view <bold>C</bold> female, from Tatachia (塔塔加), dorsal view <bold>D</bold> male, from Liyuan (栗園), dorsal view <bold>E</bold> same, ventral view <bold>F</bold> female, from Liyuan (栗園), dorsal view.</p></caption><graphic xmlns:xlink="http://www.w3.org/1999/xlink" xlink:href="zookeys-940-117-g007.jpg" position="float" orientation="portrait" xlink:type="simple" id="oo_420722.jpg"><uri content-type="original_file" xlink:type="simple">https://binary.pensoft.net/fig/420722</uri></graphic></fig><fig id="F10" position="float" orientation="portrait"><object-id xmlns:xlink="http://www.w3.org/1999/xlink" content-type="doi" xlink:type="simple">10.3897/zookeys.940.51800.figure10</object-id><object-id xmlns:xlink="http://www.w3.org/1999/xlink" content-type="arpha" xlink:type="simple">DE1A8E2B-4100-5E2E-9974-9A73F0879409</object-id><label>Figure 10.</label><caption><p>Diagnostic characters of <italic><tp:taxon-name><tp:taxon-name-part taxon-name-part-type="genus" reg="Neochya">Neochya</tp:taxon-name-part> <tp:taxon-name-part taxon-name-part-type="species" reg="nitidissima">nitidissima</tp:taxon-name-part></tp:taxon-name></italic><bold>A</bold> antenna, male <bold>B</bold> antenna, female <bold>C</bold> aedeagus, dorsal view <bold>D</bold> aedeagus, lateral view <bold>E</bold> aedeagus, ventral view <bold>F</bold> gonocoxae <bold>G</bold> abdominal ventrite VIII <bold>H</bold> spermatheca.</p></caption><graphic xmlns:xlink="http://www.w3.org/1999/xlink" xlink:href="zookeys-940-117-g010.jpg" position="float" orientation="portrait" xlink:type="simple" id="oo_420725.jpg"><uri content-type="original_file" xlink:type="simple">https://binary.pensoft.net/fig/420725</uri></graphic></fig><fig id="F8" position="float" orientation="portrait"><object-id xmlns:xlink="http://www.w3.org/1999/xlink" content-type="doi" xlink:type="simple">10.3897/zookeys.940.51800.figure8</object-id><object-id xmlns:xlink="http://www.w3.org/1999/xlink" content-type="arpha" xlink:type="simple">FDA5AA10-1BAF-500C-AE48-3CCA0F4C71F3</object-id><label>Figure 8.</label><caption><p>Diagnostic characters of <italic><tp:taxon-name><tp:taxon-name-part taxon-name-part-type="genus" reg="Neochya">Neochya</tp:taxon-name-part> <tp:taxon-name-part taxon-name-part-type="species" reg="hirashimai">hirashimai</tp:taxon-name-part></tp:taxon-name></italic><bold>A</bold> antenna, male <bold>B</bold> antenna, female <bold>C</bold> aedeagus, dorsal view <bold>D</bold> aedeagus, lateral view <bold>E</bold> aedeagus, ventral view <bold>F</bold> gonocoxae <bold>G</bold> abdominal ventrite VIII <bold>H</bold> spermatheca.</p></caption><graphic xmlns:xlink="http://www.w3.org/1999/xlink" xlink:href="zookeys-940-117-g008.jpg" position="float" orientation="portrait" xlink:type="simple" id="oo_420723.jpg"><uri content-type="original_file" xlink:type="simple">https://binary.pensoft.net/fig/420723</uri></graphic></fig><fig id="F12" position="float" orientation="portrait"><object-id xmlns:xlink="http://www.w3.org/1999/xlink" content-type="doi" xlink:type="simple">10.3897/zookeys.940.51800.figure12</object-id><object-id xmlns:xlink="http://www.w3.org/1999/xlink" content-type="arpha" xlink:type="simple">B5F25EE6-3A69-5780-B373-31B1EBC808E2</object-id><label>Figure 12.</label><caption><p>Diagnostic characters of <italic><tp:taxon-name><tp:taxon-name-part taxon-name-part-type="genus" reg="Neochya">Neochya</tp:taxon-name-part> <tp:taxon-name-part taxon-name-part-type="species" reg="tsoui">tsoui</tp:taxon-name-part></tp:taxon-name></italic> sp. nov. <bold>A</bold> antenna, male <bold>B</bold> antenna, female <bold>C</bold> aedeagus, dorsal view <bold>D</bold> aedeagus, lateral view <bold>E</bold> aedeagus, ventral view <bold>F</bold> gonocoxae <bold>G</bold> abdominal ventrite VIII <bold>H</bold> spermatheca.</p></caption><graphic xmlns:xlink="http://www.w3.org/1999/xlink" xlink:href="zookeys-940-117-g012.jpg" position="float" orientation="portrait" xlink:type="simple" id="oo_420727.jpg"><uri content-type="original_file" xlink:type="simple">https://binary.pensoft.net/fig/420727</uri></graphic></fig><fig id="F1" position="float" orientation="portrait"><object-id xmlns:xlink="http://www.w3.org/1999/xlink" content-type="doi" xlink:type="simple">10.3897/zookeys.940.51800.figure1</object-id><object-id xmlns:xlink="http://www.w3.org/1999/xlink" content-type="arpha" xlink:type="simple">B4219F53-1502-5639-B36F-43880E224525</object-id><label>Figure 1.</label><caption><p>Habitat photographs <bold>A</bold> adult of <italic><tp:taxon-name><tp:taxon-name-part taxon-name-part-type="genus" reg="Neochya">Neochya</tp:taxon-name-part> <tp:taxon-name-part taxon-name-part-type="species" reg="chengi">chengi</tp:taxon-name-part></tp:taxon-name></italic> sp. nov. feeding on leaves of <italic><tp:taxon-name><tp:taxon-name-part taxon-name-part-type="genus" reg="Celastrus">Celastrus</tp:taxon-name-part> <tp:taxon-name-part taxon-name-part-type="species" reg="hindsii">hindsii</tp:taxon-name-part></tp:taxon-name></italic><bold>B</bold> adult of <italic><tp:taxon-name><tp:taxon-name-part taxon-name-part-type="genus" reg="Neochya">N.</tp:taxon-name-part> <tp:taxon-name-part taxon-name-part-type="species" reg="hirashimai">hirashimai</tp:taxon-name-part></tp:taxon-name></italic><bold>C</bold><italic><tp:taxon-name><tp:taxon-name-part taxon-name-part-type="genus" reg="Celastrus">Celastrus</tp:taxon-name-part> <tp:taxon-name-part taxon-name-part-type="species" reg="kusanoi">kusanoi</tp:taxon-name-part></tp:taxon-name></italic>, food plant for <italic><tp:taxon-name><tp:taxon-name-part taxon-name-part-type="genus" reg="Neochya">Neochya</tp:taxon-name-part></tp:taxon-name></italic> species <bold>D</bold> adult of <italic><tp:taxon-name><tp:taxon-name-part taxon-name-part-type="genus" reg="Neochya">N.</tp:taxon-name-part> <tp:taxon-name-part taxon-name-part-type="species" reg="nitidissima">nitidissima</tp:taxon-name-part></tp:taxon-name></italic> feeding on leaves of <italic><tp:taxon-name><tp:taxon-name-part taxon-name-part-type="genus" reg="Euonymus">Euonymus</tp:taxon-name-part> <tp:taxon-name-part taxon-name-part-type="species" reg="spraguei">spraguei</tp:taxon-name-part></tp:taxon-name></italic><bold>E</bold> adult of <italic><tp:taxon-name><tp:taxon-name-part taxon-name-part-type="genus" reg="Neochya">N.</tp:taxon-name-part> <tp:taxon-name-part taxon-name-part-type="species" reg="tsoui">tsoui</tp:taxon-name-part></tp:taxon-name></italic> resting on underside of leaves of <italic><tp:taxon-name><tp:taxon-name-part taxon-name-part-type="genus" reg="Euonymus">Euonymus</tp:taxon-name-part> <tp:taxon-name-part taxon-name-part-type="species" reg="spraguei">spraguei</tp:taxon-name-part></tp:taxon-name></italic><bold>F</bold><italic><tp:taxon-name><tp:taxon-name-part taxon-name-part-type="genus" reg="Euonymus">Euonymus</tp:taxon-name-part> <tp:taxon-name-part taxon-name-part-type="species" reg="spraguei">spraguei</tp:taxon-name-part></tp:taxon-name></italic>, food plant for <italic><tp:taxon-name><tp:taxon-name-part taxon-name-part-type="genus" reg="Neochya">Neochya</tp:taxon-name-part></tp:taxon-name></italic> species.</p></caption><graphic xmlns:xlink="http://www.w3.org/1999/xlink" xlink:href="zookeys-940-117-g001.jpg" position="float" orientation="portrait" xlink:type="simple" id="oo_420716.jpg"><uri content-type="original_file" xlink:type="simple">https://binary.pensoft.net/fig/420716</uri></graphic></fig></tp:treatment-sec></tp:taxon-treatment>
