# Supplementary material for: Revision of Taiwanese species of Atrachya Chevrolat, 1836 (Coleoptera, Chrysomelidae, Galerucinae): descriptions of three new genera, two new species, and designations of three new synonyms
Source: Zookeys. 2020 Jun 11;940:117–59. doi: 10.3897/zookeys.940.51800 (PMC7303225; doi:10.3897/zookeys.940.51800)
Supplement: XML Treatment for Neochya nitidissima [file zookeys.940.51800-treatment5.xml]

<!DOCTYPE tp:taxon-treatment
  PUBLIC "-//TaxonX//DTD Taxonomic Treatment Publishing DTD v0 20100105//EN" "tax-treatment-NSO.dtd">
<tp:taxon-treatment xmlns:tp="http://www.plazi.org/taxpub"><tp:treatment-meta><kwd-group><label>Taxon classification</label><kwd><named-content xmlns:xlink="http://www.w3.org/1999/xlink" content-type="kingdom">Animalia</named-content></kwd><kwd><named-content xmlns:xlink="http://www.w3.org/1999/xlink" content-type="order">Coleoptera</named-content></kwd><kwd><named-content xmlns:xlink="http://www.w3.org/1999/xlink" content-type="family">Chrysomelidae</named-content></kwd></kwd-group><mixed-citation publication-type="journal"><person-group><name><surname>Lee</surname><given-names>Chi-Feng</given-names></name></person-group><article-title>Revision of Taiwanese species of <italic><tp:taxon-name><tp:taxon-name-part taxon-name-part-type="genus" reg="Atrachya">Atrachya</tp:taxon-name-part></tp:taxon-name></italic> Chevrolat, 1836 (<tp:taxon-name><tp:taxon-name-part taxon-name-part-type="order">Coleoptera</tp:taxon-name-part></tp:taxon-name>, <tp:taxon-name><tp:taxon-name-part taxon-name-part-type="family">Chrysomelidae</tp:taxon-name-part></tp:taxon-name>, <tp:taxon-name><tp:taxon-name-part taxon-name-part-type="subfamily">Galerucinae</tp:taxon-name-part></tp:taxon-name>): descriptions of three new genera, two new species, and designations of three new synonyms</article-title><source>Zookeys</source><day>11</day><month>6</month><year>2020</year><volume>940</volume><fpage>117</fpage><lpage>159</lpage><pub-id pub-id-type="doi">10.3897/zookeys.940.51800</pub-id></mixed-citation></tp:treatment-meta><tp:nomenclature><tp:taxon-name><object-id xmlns:xlink="http://www.w3.org/1999/xlink" content-type="arpha" xlink:type="simple">FE167CDA-4D25-51EC-8C21-D81383383731</object-id>
            <tp:taxon-name-part taxon-name-part-type="genus" reg="Neochya">Neochya</tp:taxon-name-part>
            <tp:taxon-name-part taxon-name-part-type="species" reg="nitidissima">nitidissima</tp:taxon-name-part>
          </tp:taxon-name><tp:taxon-authority>(Chûjô, 1935)</tp:taxon-authority><tp:taxon-status xmlns:xlink="http://www.w3.org/1999/xlink" xlink:type="simple">comb. nov.</tp:taxon-status><xref ref-type="fig" rid="F9">Figures 9</xref><xref ref-type="fig" rid="F10">, 10</xref><tp:nomenclature-citation-list><tp:nomenclature-citation><tp:taxon-name>
                <tp:taxon-name-part taxon-name-part-type="genus" reg="Luperodes">Luperodes</tp:taxon-name-part> <tp:taxon-name-part taxon-name-part-type="species" reg="nitidissimus">nitidissimus</tp:taxon-name-part></tp:taxon-name><comment>Chûjô, 1935: 161; <xref ref-type="bibr" rid="B5">Chûjô 1962</xref>: 228.</comment></tp:nomenclature-citation><tp:nomenclature-citation><tp:taxon-name>
                <tp:taxon-name-part taxon-name-part-type="genus" reg="Atrachya">Atrachya</tp:taxon-name-part> <tp:taxon-name-part taxon-name-part-type="species" reg="nitidissimus">nitidissimus</tp:taxon-name-part></tp:taxon-name><comment>: Kimoto, 1966: 30 (additional records); <xref ref-type="bibr" rid="B14">Kimoto 1969</xref>: 55(additional records).</comment></tp:nomenclature-citation><tp:nomenclature-citation><tp:taxon-name>
                <tp:taxon-name-part taxon-name-part-type="genus" reg="Luperodes">Luperodes</tp:taxon-name-part> <tp:taxon-name-part taxon-name-part-type="species" reg="bicoloripennis">bicoloripennis</tp:taxon-name-part></tp:taxon-name><comment>Chûjô, 1938: 138; <xref ref-type="bibr" rid="B5">Chûjô 1962</xref>: 227 (redescription). syn. nov.</comment></tp:nomenclature-citation><tp:nomenclature-citation><tp:taxon-name>
                <tp:taxon-name-part taxon-name-part-type="genus" reg="Atrachya">Atrachya</tp:taxon-name-part> <tp:taxon-name-part taxon-name-part-type="species" reg="bicoloripennis">bicoloripennis</tp:taxon-name-part></tp:taxon-name><comment>: Kimoto, 1969: 55: (additional records); <xref ref-type="bibr" rid="B16">Kimoto 1986</xref>: 58 (additional records); <xref ref-type="bibr" rid="B17">Kimoto 1987</xref>: 190 (additional records).</comment></tp:nomenclature-citation><tp:nomenclature-citation><tp:taxon-name>
                <tp:taxon-name-part taxon-name-part-type="genus" reg="Atrachya">Atrachya</tp:taxon-name-part> <tp:taxon-name-part taxon-name-part-type="species" reg="bicolor">bicolor</tp:taxon-name-part></tp:taxon-name><comment>[sic!]: Kimoto, 1989: 257 (additional records).</comment></tp:nomenclature-citation><tp:nomenclature-citation><tp:taxon-name>
                <tp:taxon-name-part taxon-name-part-type="genus" reg="Luperodes">Luperodes</tp:taxon-name-part> <tp:taxon-name-part taxon-name-part-type="species" reg="saramao">saramao</tp:taxon-name-part></tp:taxon-name><comment>Chûjô, 1962: 230. syn. nov.</comment></tp:nomenclature-citation><tp:nomenclature-citation><tp:taxon-name>
                <tp:taxon-name-part taxon-name-part-type="genus" reg="Atrachya">Atrachya</tp:taxon-name-part> <tp:taxon-name-part taxon-name-part-type="species" reg="saramao">saramao</tp:taxon-name-part></tp:taxon-name><comment>: Kimoto, 1989: 257 (additional records).</comment></tp:nomenclature-citation></tp:nomenclature-citation-list></tp:nomenclature><tp:treatment-sec sec-type="Types" id="SECID0ESJBG"><title>Types.</title><p><italic><tp:taxon-name><tp:taxon-name-part taxon-name-part-type="genus" reg="Luperodes">Luperodes</tp:taxon-name-part> <tp:taxon-name-part taxon-name-part-type="species" reg="nitidissimus">nitidissimus</tp:taxon-name-part></tp:taxon-name></italic>. <bold><italic>Holotype</italic></bold> ♀ (<named-content xmlns:xlink="http://www.w3.org/1999/xlink" content-type="dwc:institutional_code" xlink:type="simple">SDEI</named-content>): “Kankau (Koshun = 恆春) / Formosa / H. Sauter V. 1912 [p, w] // <tp:taxon-name><tp:taxon-name-part taxon-name-part-type="genus" reg="Luperodes">Luperodes</tp:taxon-name-part></tp:taxon-name> / <tp:taxon-name><tp:taxon-name-part taxon-name-part-type="genus" reg="Luperodes"/><tp:taxon-name-part taxon-name-part-type="species" reg="nitidissimus">nitidissimus</tp:taxon-name-part></tp:taxon-name> / Chûjô [h] / DET. M. CHUJO [b, w] // Holotype [p, w, red letters]”. <bold><italic>Paratypes</italic>.</bold> 1♀ (<named-content xmlns:xlink="http://www.w3.org/1999/xlink" content-type="dwc:institutional_code" xlink:type="simple">TARI</named-content>): “Formosa / Koshun, 1918 / IV 25–V 28 / J. Sonan, [p, w] // Allotype [h, w, red letters] // <tp:taxon-name><tp:taxon-name-part taxon-name-part-type="genus" reg="Luperodes">Luperodes</tp:taxon-name-part></tp:taxon-name> / <tp:taxon-name><tp:taxon-name-part taxon-name-part-type="genus" reg="Luperodes"/><tp:taxon-name-part taxon-name-part-type="species" reg="nitidissimus">nitidissimus</tp:taxon-name-part></tp:taxon-name> / Chûjô [h] / DET. M. CHUJO [b, w] // 2966 [p, w]”; 1♀ (<named-content xmlns:xlink="http://www.w3.org/1999/xlink" content-type="dwc:institutional_code" xlink:type="simple">TARI</named-content>): “Formosa / Koshun, 1918 / IV 25–V 28 / J. Sonan, [p, w] // Paratype [h, w, red letters] // <tp:taxon-name><tp:taxon-name-part taxon-name-part-type="genus" reg="Luperodes">Luperodes</tp:taxon-name-part></tp:taxon-name> / <tp:taxon-name><tp:taxon-name-part taxon-name-part-type="genus" reg="Luperodes"/><tp:taxon-name-part taxon-name-part-type="species" reg="nitidissimus">nitidissimus</tp:taxon-name-part></tp:taxon-name> / Chûjô [h] / DET. M. CHUJO [b, w] // 2967 [p, w]”.</p><p><italic><tp:taxon-name><tp:taxon-name-part taxon-name-part-type="genus" reg="Luperodes">Luperodes</tp:taxon-name-part> <tp:taxon-name-part taxon-name-part-type="species" reg="bicoloripennis">bicoloripennis</tp:taxon-name-part></tp:taxon-name></italic>. <bold><italic>Lectotype</italic></bold> ♂ (<named-content xmlns:xlink="http://www.w3.org/1999/xlink" content-type="dwc:institutional_code" xlink:type="simple">TARI</named-content>, here designated): “Arisan (阿里山) / FORMOSA/ 24–25.V.1933 / Col. M. CHUJO [p, w] // CO / Type [p, w, circular label with yellow letters] // <tp:taxon-name><tp:taxon-name-part taxon-name-part-type="genus" reg="Luperodes">Luperodes</tp:taxon-name-part></tp:taxon-name> / <tp:taxon-name><tp:taxon-name-part taxon-name-part-type="genus" reg="Luperodes"/><tp:taxon-name-part taxon-name-part-type="species" reg="bicoloripennis">bicoloripennis</tp:taxon-name-part></tp:taxon-name> / Chûjô [h] / DET. M. CHUJO [b, w] // 1383 [p, w]”. <bold><italic>Paralectotypes</italic></bold>: 1♀ (<named-content xmlns:xlink="http://www.w3.org/1999/xlink" content-type="dwc:institutional_code" xlink:type="simple">TARI</named-content>), same data as holotype but with “1382”; 1♂ (<named-content xmlns:xlink="http://www.w3.org/1999/xlink" content-type="dwc:institutional_code" xlink:type="simple">TARI</named-content>): “Arisan [h] / FORMOSA [p] / 22.X.1931 [h] / COL. M. CHUJO [p, w] // CO / Type [p, w, circular label with yellow letters] // <tp:taxon-name><tp:taxon-name-part taxon-name-part-type="genus" reg="Luperodes">Luperodes</tp:taxon-name-part></tp:taxon-name> / <tp:taxon-name><tp:taxon-name-part taxon-name-part-type="genus" reg="Luperodes"/><tp:taxon-name-part taxon-name-part-type="species" reg="bicoloripennis">bicoloripennis</tp:taxon-name-part></tp:taxon-name> / Chûjô [h] / DET. M. CHUJO [b, w] // 1381 [p, w]”; 1♀ (<named-content xmlns:xlink="http://www.w3.org/1999/xlink" content-type="dwc:institutional_code" xlink:type="simple">TARI</named-content>), same but with “1373”; 1♂ (<named-content xmlns:xlink="http://www.w3.org/1999/xlink" content-type="dwc:institutional_code" xlink:type="simple">SDEI</named-content>): “Arisan / FORMOSA / 24–25.V.1933 / COL. M. CHUJO [p, w] // <tp:taxon-name><tp:taxon-name-part taxon-name-part-type="genus" reg="Luperodes">Luperodes</tp:taxon-name-part></tp:taxon-name> / <tp:taxon-name><tp:taxon-name-part taxon-name-part-type="genus" reg="Luperodes"/><tp:taxon-name-part taxon-name-part-type="species" reg="bicoloripennis">bicoloripennis</tp:taxon-name-part></tp:taxon-name> / Chûjô [h] / DET. M. CHUJO [b, w] // Syntypus [p, r]” 1♀ (<named-content xmlns:xlink="http://www.w3.org/1999/xlink" content-type="dwc:institutional_code" xlink:type="simple">SDEI</named-content>), same but with “25.V.1933 [p]”; 1 (<named-content xmlns:xlink="http://www.w3.org/1999/xlink" content-type="dwc:institutional_code" xlink:type="simple">TARI</named-content>, sex undetermined, abdomen lost): “ARISAN / XII.1915 [h] / Coll. M. Maki [p, w] // CO / Type [p, w, circular label with yellow letters] // <tp:taxon-name><tp:taxon-name-part taxon-name-part-type="genus" reg="Luperodes">Luperodes</tp:taxon-name-part></tp:taxon-name> / <tp:taxon-name><tp:taxon-name-part taxon-name-part-type="genus" reg="Luperodes"/><tp:taxon-name-part taxon-name-part-type="species" reg="bicoloripennis">bicoloripennis</tp:taxon-name-part></tp:taxon-name> / Chûjô [h] / DET. M. CHUJO [b, w] // 1493 [p, w]”; 1♂ (<named-content xmlns:xlink="http://www.w3.org/1999/xlink" content-type="dwc:institutional_code" xlink:type="simple">TARI</named-content>): “Formosa / Musha (霧社), 1919 / V 18–VI 15. / T. Okuni, [p, w] // CO / Type [p, w, circular label with yellow letters] // <tp:taxon-name><tp:taxon-name-part taxon-name-part-type="genus" reg="Luperodes">Luperodes</tp:taxon-name-part></tp:taxon-name> / <tp:taxon-name><tp:taxon-name-part taxon-name-part-type="genus" reg="Luperodes"/><tp:taxon-name-part taxon-name-part-type="species" reg="bicoloripennis">bicoloripennis</tp:taxon-name-part></tp:taxon-name> / Chûjô [h] / DET. M. CHUJO [b, w] // 2587 [p, w]”; 1♀ (<named-content xmlns:xlink="http://www.w3.org/1999/xlink" content-type="dwc:institutional_code" xlink:type="simple">TARI</named-content>), same but with “1492”. One specimen (♀, <named-content xmlns:xlink="http://www.w3.org/1999/xlink" content-type="dwc:institutional_code" xlink:type="simple">TARI</named-content>) bearing type label: “Jujiro (十字路, in Chiayi) / 26-IV 1931 / Col. T. Shiraki [p, w] // CO / Type [p, w, circular label with yellow letters] // <tp:taxon-name><tp:taxon-name-part taxon-name-part-type="genus" reg="Luperodes">Luperodes</tp:taxon-name-part></tp:taxon-name> / <tp:taxon-name><tp:taxon-name-part taxon-name-part-type="genus" reg="Luperodes"/><tp:taxon-name-part taxon-name-part-type="species" reg="bicoloripennis">bicoloripennis</tp:taxon-name-part></tp:taxon-name> / Chûjô [h] / DET. M. CHUJO [b, w] // 1494 [p, w]”. It cannot be included in the type series since the data did not appear in the original description (<xref ref-type="bibr" rid="B4">Chûjô 1938</xref>).</p><p><italic><tp:taxon-name><tp:taxon-name-part taxon-name-part-type="genus" reg="Luperodes">Luperodes</tp:taxon-name-part> <tp:taxon-name-part taxon-name-part-type="species" reg="saramao">saramao</tp:taxon-name-part></tp:taxon-name></italic>. <bold><italic>Holotype</italic></bold> ♂ (<named-content xmlns:xlink="http://www.w3.org/1999/xlink" content-type="dwc:institutional_code" xlink:type="simple">KUEC</named-content>): “13 VIII 1936 / Mururoahu (給里洛山 =見晴山) / --- Kussya (庫霞 = 大同) / TAIHEIZAN (太平山) [p, pink label] // <tp:taxon-name><tp:taxon-name-part taxon-name-part-type="genus" reg="Luperodes">Luperodes</tp:taxon-name-part></tp:taxon-name> / <tp:taxon-name><tp:taxon-name-part taxon-name-part-type="genus" reg="Luperodes"/><tp:taxon-name-part taxon-name-part-type="species" reg="saramao">saramao</tp:taxon-name-part></tp:taxon-name> / Chûjô [h, w] // Holotype [h, r]”.</p></tp:treatment-sec><tp:treatment-sec sec-type="material" id="SECID0ENSBG"><title>Other material.</title><p><bold>Form A (<italic>N</italic> = 84). Chiayi</bold>: 1♂, 1♀ (<named-content xmlns:xlink="http://www.w3.org/1999/xlink" content-type="dwc:institutional_code" xlink:type="simple">TARI</named-content>), Alishan (阿里山), 12.V.2011, leg. C.-F. Lee; 1♀ (<named-content xmlns:xlink="http://www.w3.org/1999/xlink" content-type="dwc:institutional_code" xlink:type="simple">TARI</named-content>), same locality, 29.V.2016, leg. B.-X. Guo; 5♂♂, 1♀ (<named-content xmlns:xlink="http://www.w3.org/1999/xlink" content-type="dwc:institutional_code" xlink:type="simple">TARI</named-content>), Shihshan channel (石山引水道), 23.XI.2013, leg. W.-C. Liao; 1♂, 2♀♀ (<named-content xmlns:xlink="http://www.w3.org/1999/xlink" content-type="dwc:institutional_code" xlink:type="simple">TARI</named-content>), same locality, 21.I.2017, leg. W.-C. Liao; 8♂♂, 8♀♀ (<named-content xmlns:xlink="http://www.w3.org/1999/xlink" content-type="dwc:institutional_code" xlink:type="simple">TARI</named-content>), Tzuchung (自忠), 21.IX.2009, leg. C.-F. Lee; <bold>Kaohsiung</bold>: 1♂ (<named-content xmlns:xlink="http://www.w3.org/1999/xlink" content-type="dwc:institutional_code" xlink:type="simple">TARI</named-content>), Tienchih (天池), 17.V.2015, leg. B.-X. Guo; <bold>Nantou</bold>: 2♂♂ (<named-content xmlns:xlink="http://www.w3.org/1999/xlink" content-type="dwc:institutional_code" xlink:type="simple">TARI</named-content>), Fenghuangshan (鳳凰山), 10.V.2010, leg. Y.-T. Wang; 2♂♂ (<named-content xmlns:xlink="http://www.w3.org/1999/xlink" content-type="dwc:institutional_code" xlink:type="simple">TARI</named-content>), Hsitou (溪頭), 6.V.2009, leg. C.-F. Lee; 1♂ (<abbrev xmlns:xlink="http://www.w3.org/1999/xlink" content-type="institution" xlink:title="National Museum of Natural Science, Taichung, Taiwan [Jing-Fu Tsai]" id="ABBRID0EEUBG" xlink:type="simple">NMNS</abbrev>), Shanlinchi (杉林溪), 10.V.1990, leg. C.-C. Chiang; 2♀♀ (<abbrev xmlns:xlink="http://www.w3.org/1999/xlink" content-type="institution" xlink:title="National Museum of Natural Science, Taichung, Taiwan [Jing-Fu Tsai]" id="ABBRID0EJUBG" xlink:type="simple">NMNS</abbrev>), same locality, 19.V.1991, leg. C.-C. Chiang; 2♂♂, 3♀♀ (<named-content xmlns:xlink="http://www.w3.org/1999/xlink" content-type="dwc:institutional_code" xlink:type="simple">TARI</named-content>), Tatachia (塔塔加), 9.VI.2009, leg. C.-F. Lee; 1♂, 1♀ (<named-content xmlns:xlink="http://www.w3.org/1999/xlink" content-type="dwc:institutional_code" xlink:type="simple">TARI</named-content>), same locality, 21.VII.2009, leg. S.-F. Yu; 1♂, 1♀ (<named-content xmlns:xlink="http://www.w3.org/1999/xlink" content-type="dwc:institutional_code" xlink:type="simple">TARI</named-content>), same locality, 21.IX.2009, leg. C.-F. Lee; 2♂♂ (<named-content xmlns:xlink="http://www.w3.org/1999/xlink" content-type="dwc:institutional_code" xlink:type="simple">TARI</named-content>), same locality, 29.X.2009, leg. H. Lee; 1♂, 1♀ (<named-content xmlns:xlink="http://www.w3.org/1999/xlink" content-type="dwc:institutional_code" xlink:type="simple">TARI</named-content>), same locality, 30.X.2009, leg. C.-F. Lee; 1♂, 2♀♀ (<named-content xmlns:xlink="http://www.w3.org/1999/xlink" content-type="dwc:institutional_code" xlink:type="simple">TARI</named-content>), same locality, 17.XI.2009, leg. C.-F. Lee; 2♀♀ (<named-content xmlns:xlink="http://www.w3.org/1999/xlink" content-type="dwc:institutional_code" xlink:type="simple">TARI</named-content>), same locality, 29.XII.2009, leg. M.-H. Tsou; 4♂♂, 4♀♀ (<named-content xmlns:xlink="http://www.w3.org/1999/xlink" content-type="dwc:institutional_code" xlink:type="simple">TARI</named-content>), same locality, 17.XI.2009, leg. C.-F. Lee; 3♂♂ (<named-content xmlns:xlink="http://www.w3.org/1999/xlink" content-type="dwc:institutional_code" xlink:type="simple">TARI</named-content>), same locality, 27.IV.2010, leg. C.-F. Lee; 1♂, 1♀ (<named-content xmlns:xlink="http://www.w3.org/1999/xlink" content-type="dwc:institutional_code" xlink:type="simple">TARI</named-content>), same locality, 17.V.2010, leg. M.-H. Tsou; 2♂♂ (<named-content xmlns:xlink="http://www.w3.org/1999/xlink" content-type="dwc:institutional_code" xlink:type="simple">TARI</named-content>), same locality, 13.VII.2014, leg. W.-C. Liao; <bold>Taichung</bold>: 1♂ (<named-content xmlns:xlink="http://www.w3.org/1999/xlink" content-type="dwc:institutional_code" xlink:type="simple">TARI</named-content>), Anmashan (鞍馬山), 6–9.VII.1979, leg. L.-Y. Chou; 1♂ (<named-content xmlns:xlink="http://www.w3.org/1999/xlink" content-type="dwc:institutional_code" xlink:type="simple">TARI</named-content>), same locality, 18.X.2008, leg. H. Lee; 2♂♂ (<named-content xmlns:xlink="http://www.w3.org/1999/xlink" content-type="dwc:institutional_code" xlink:type="simple">TARI</named-content>), same locality, 15.X.2009, leg. J.-C. Chen; 1♀ (<named-content xmlns:xlink="http://www.w3.org/1999/xlink" content-type="dwc:institutional_code" xlink:type="simple">TARI</named-content>), same locality, 7.VI.2010, leg. C.-F. Lee.</p><p><bold>Form B (<italic>N</italic> = 255). Hsinchu</bold>: 1♀ (<named-content xmlns:xlink="http://www.w3.org/1999/xlink" content-type="dwc:institutional_code" xlink:type="simple">TARI</named-content>), Kuanwu (觀霧), 30.IV.2009, leg. Y.-F. Hsu; 1♀ (<named-content xmlns:xlink="http://www.w3.org/1999/xlink" content-type="dwc:institutional_code" xlink:type="simple">TARI</named-content>), same locality, 19.VIII.2009, leg. Y.-F. Hsu; 1♂ (<named-content xmlns:xlink="http://www.w3.org/1999/xlink" content-type="dwc:institutional_code" xlink:type="simple">TARI</named-content>), same locality, 5.XI.2009, leg. H. Lee; 27♂♂, 7♀♀ (<named-content xmlns:xlink="http://www.w3.org/1999/xlink" content-type="dwc:institutional_code" xlink:type="simple">TARI</named-content>), same locality, 30.IV.–1.V.2010, leg. C.-F. Lee &amp; M.-H. Tsou; 1♂ (<named-content xmlns:xlink="http://www.w3.org/1999/xlink" content-type="dwc:institutional_code" xlink:type="simple">TARI</named-content>), 3.VI.2011, leg. S.-F. Yu; 1♂ (<named-content xmlns:xlink="http://www.w3.org/1999/xlink" content-type="dwc:institutional_code" xlink:type="simple">TARI</named-content>), Talulintao (大鹿林道), 17.II.2008, leg. M.-H. Tsou; 1♀ (<named-content xmlns:xlink="http://www.w3.org/1999/xlink" content-type="dwc:institutional_code" xlink:type="simple">TARI</named-content>), same locality, 25.III.2009, leg. Y.-L. Lin; 2♂♂, 1♀ (<named-content xmlns:xlink="http://www.w3.org/1999/xlink" content-type="dwc:institutional_code" xlink:type="simple">TARI</named-content>), same locality, 23.VI.2016, leg. Y.-L. Lin; <bold>Hualien</bold>: 2♂♂, 2♀♀ (<named-content xmlns:xlink="http://www.w3.org/1999/xlink" content-type="dwc:institutional_code" xlink:type="simple">TARI</named-content>), Tayuling (大禹嶺), 2.VI.2016, leg. Y.-T. Chung; <bold>Miaoli</bold>: 1♂, 1♀ (<named-content xmlns:xlink="http://www.w3.org/1999/xlink" content-type="dwc:institutional_code" xlink:type="simple">TARI</named-content>), Hsuehchien (雪見), 7.VI.2013, leg. W.-B. Yeh; 4♂♂ (<named-content xmlns:xlink="http://www.w3.org/1999/xlink" content-type="dwc:institutional_code" xlink:type="simple">TARI</named-content>), Leshan (樂山), 14.VIII.2010, leg. H.-J. Chen; <bold>Nantou</bold>: 5♂♂, 3♀♀ (<named-content xmlns:xlink="http://www.w3.org/1999/xlink" content-type="dwc:institutional_code" xlink:type="simple">TARI</named-content>), Huakung (華岡), 12.–13.IX.2010, leg. C.-F. Lee; 1♂ (<named-content xmlns:xlink="http://www.w3.org/1999/xlink" content-type="dwc:institutional_code" xlink:type="simple">TARI</named-content>), same locality, 17.VI.2016, leg. J.-C. Chen; 1♂ (<named-content xmlns:xlink="http://www.w3.org/1999/xlink" content-type="dwc:institutional_code" xlink:type="simple">TARI</named-content>), Lienhuachi (連華池), 23.–26.V.1980, leg. K.-S. Lin &amp; B.-H. Chen; 3♂♂, 2♀♀ (<named-content xmlns:xlink="http://www.w3.org/1999/xlink" content-type="dwc:institutional_code" xlink:type="simple">TARI</named-content>), Meifeng (梅峰), 10.V.1979, leg. K.-C. Chou; 2♂♂, 4♀♀ (<named-content xmlns:xlink="http://www.w3.org/1999/xlink" content-type="dwc:institutional_code" xlink:type="simple">TARI</named-content>), same locality, 20.–22.VI.1979, leg. K.-S. Lin &amp; B.-H. Chen; 1♂ (<named-content xmlns:xlink="http://www.w3.org/1999/xlink" content-type="dwc:institutional_code" xlink:type="simple">TARI</named-content>), same locality, 23.V.–3.VI.1979; 1♀ (<named-content xmlns:xlink="http://www.w3.org/1999/xlink" content-type="dwc:institutional_code" xlink:type="simple">TARI</named-content>), same locality, 18.VII.1979, leg. K.-C. Chou; 1♀ (<named-content xmlns:xlink="http://www.w3.org/1999/xlink" content-type="dwc:institutional_code" xlink:type="simple">TARI</named-content>), same locality, 2.–12.X.1979; 1♂ (<named-content xmlns:xlink="http://www.w3.org/1999/xlink" content-type="dwc:institutional_code" xlink:type="simple">TARI</named-content>), same locality, 24.X.1979, leg. K.-C. Chou; 1♂, 1♀ (<named-content xmlns:xlink="http://www.w3.org/1999/xlink" content-type="dwc:institutional_code" xlink:type="simple">TARI</named-content>), same locality, 2.–4.VI.1980, leg. L.-Y. Chou &amp; C.-C. Chen; 1♂, 1♀ (<named-content xmlns:xlink="http://www.w3.org/1999/xlink" content-type="dwc:institutional_code" xlink:type="simple">TARI</named-content>), same locality, 5.–8.VI.1980, leg. C.-C. Chen; 2♂♂, 4♀♀ (<named-content xmlns:xlink="http://www.w3.org/1999/xlink" content-type="dwc:institutional_code" xlink:type="simple">TARI</named-content>), same locality, 8.VI.1980, leg. K.-S. Lin &amp; B.-H. Chen; 1♀ (<named-content xmlns:xlink="http://www.w3.org/1999/xlink" content-type="dwc:institutional_code" xlink:type="simple">TARI</named-content>), same locality, 9.–16.VI.1980, leg. K.-S. Lin &amp; B.-H. Chen; 6♂♂, 3♀♀ (<named-content xmlns:xlink="http://www.w3.org/1999/xlink" content-type="dwc:institutional_code" xlink:type="simple">TARI</named-content>), same locality, 22.V.1982, leg. L.-Y. Chou; 3♂♂, 2♀♀ (<named-content xmlns:xlink="http://www.w3.org/1999/xlink" content-type="dwc:institutional_code" xlink:type="simple">TARI</named-content>), same locality, 4.–7.X.1982, leg. K.-C. Chou; 1♂, 1♀ (<named-content xmlns:xlink="http://www.w3.org/1999/xlink" content-type="dwc:institutional_code" xlink:type="simple">TARI</named-content>), same locality, 19–21.IV.1983, leg. K.-C. Chou &amp; S.-P. Huang; 1♀ (<named-content xmlns:xlink="http://www.w3.org/1999/xlink" content-type="dwc:institutional_code" xlink:type="simple">TARI</named-content>), same locality, 30.VII.1983, leg. L.-Y. Chou; 1♀ (<named-content xmlns:xlink="http://www.w3.org/1999/xlink" content-type="dwc:institutional_code" xlink:type="simple">TARI</named-content>), same locality, 8.-11.V.1984, leg. K.-C. Chou &amp; C.-C. Pan; 1♂ (<named-content xmlns:xlink="http://www.w3.org/1999/xlink" content-type="dwc:institutional_code" xlink:type="simple">TARI</named-content>), same locality, 23.VII.1984, leg. K.-S. Lin; 1♀ (<abbrev xmlns:xlink="http://www.w3.org/1999/xlink" content-type="institution" xlink:title="National Museum of Natural Science, Taichung, Taiwan [Jing-Fu Tsai]" id="ABBRID0E52BG" xlink:type="simple">NMNS</abbrev>), same locality, 3.-15.X.1990, leg. C. K. Starr; 2♂♂ (<abbrev xmlns:xlink="http://www.w3.org/1999/xlink" content-type="institution" xlink:title="National Museum of Natural Science, Taichung, Taiwan [Jing-Fu Tsai]" id="ABBRID0ED3BG" xlink:type="simple">NMNS</abbrev>), same locality, 27.II.1992, leg. Y.-C. Shiau; 1♀ (<abbrev xmlns:xlink="http://www.w3.org/1999/xlink" content-type="institution" xlink:title="National Museum of Natural Science, Taichung, Taiwan [Jing-Fu Tsai]" id="ABBRID0EI3BG" xlink:type="simple">NMNS</abbrev>), same locality, 6.VIII.–11.IX.2001, leg. C.-S. Lin &amp; W.-T. Yang; 5♀♀ (<abbrev xmlns:xlink="http://www.w3.org/1999/xlink" content-type="institution" xlink:title="National Museum of Natural Science, Taichung, Taiwan [Jing-Fu Tsai]" id="ABBRID0EN3BG" xlink:type="simple">NMNS</abbrev>), same locality, 15.IV.–7.V.2003, leg. C.-S. Lin &amp; W.-T. Yang; 2♀♀ (<abbrev xmlns:xlink="http://www.w3.org/1999/xlink" content-type="institution" xlink:title="National Museum of Natural Science, Taichung, Taiwan [Jing-Fu Tsai]" id="ABBRID0ES3BG" xlink:type="simple">NMNS</abbrev>), same locality, 7.V.–11.VI.2003, leg. C.-S. Lin &amp; W.-T. Yang; 1♂ (<abbrev xmlns:xlink="http://www.w3.org/1999/xlink" content-type="institution" xlink:title="National Museum of Natural Science, Taichung, Taiwan [Jing-Fu Tsai]" id="ABBRID0EX3BG" xlink:type="simple">NMNS</abbrev>), same locality, 4.XI.–15.XII.2003, leg. C.-S. Lin &amp; W.-T. Wang; 1♀ (<abbrev xmlns:xlink="http://www.w3.org/1999/xlink" content-type="institution" xlink:title="National Museum of Natural Science, Taichung, Taiwan [Jing-Fu Tsai]" id="ABBRID0E33BG" xlink:type="simple">NMNS</abbrev>), same locality, 6.IV.–11.V.2004, leg. C.-S. Lin &amp; W.-T. Yang; 1♀ (<abbrev xmlns:xlink="http://www.w3.org/1999/xlink" content-type="institution" xlink:title="National Museum of Natural Science, Taichung, Taiwan [Jing-Fu Tsai]" id="ABBRID0EB4BG" xlink:type="simple">NMNS</abbrev>), same locality, 5.X.–16.XI.2004, leg. C.-S. Lin &amp; W.-T. Yang; 1♀ (<abbrev xmlns:xlink="http://www.w3.org/1999/xlink" content-type="institution" xlink:title="National Museum of Natural Science, Taichung, Taiwan [Jing-Fu Tsai]" id="ABBRID0EG4BG" xlink:type="simple">NMNS</abbrev>), same locality, 12.IV.3.V.2005, leg. C.-S. Lin &amp; W.-T. Yang; 1♀ (<abbrev xmlns:xlink="http://www.w3.org/1999/xlink" content-type="institution" xlink:title="National Museum of Natural Science, Taichung, Taiwan [Jing-Fu Tsai]" id="ABBRID0EL4BG" xlink:type="simple">NMNS</abbrev>), same locality, 20.II.2009, leg. M.-L. Chan; 1♀ (<named-content xmlns:xlink="http://www.w3.org/1999/xlink" content-type="dwc:institutional_code" xlink:type="simple">TARI</named-content>), same locality, 18.V.2009, leg. M.-H. Tsou; 2♀♀ (<named-content xmlns:xlink="http://www.w3.org/1999/xlink" content-type="dwc:institutional_code" xlink:type="simple">TARI</named-content>), same locality, 15.IX.2009, leg. H. Lee; 2♀♀ (<named-content xmlns:xlink="http://www.w3.org/1999/xlink" content-type="dwc:institutional_code" xlink:type="simple">TARI</named-content>), same locality, 15.IX.2009, leg. S.-F. Yu; 1♀ (<named-content xmlns:xlink="http://www.w3.org/1999/xlink" content-type="dwc:institutional_code" xlink:type="simple">TARI</named-content>), same locality, 17.VI.2010, leg. C.-F. Lee; 2♂♂, 3♀♀ (<named-content xmlns:xlink="http://www.w3.org/1999/xlink" content-type="dwc:institutional_code" xlink:type="simple">TARI</named-content>), same locality, 20.IV.2011, leg. C.-F. Lee; 1♂ (<named-content xmlns:xlink="http://www.w3.org/1999/xlink" content-type="dwc:institutional_code" xlink:type="simple">TARI</named-content>), same locality, 30.V.2011, leg. M.-H. Tsou; 25♂♂, 18♀♀ (<named-content xmlns:xlink="http://www.w3.org/1999/xlink" content-type="dwc:institutional_code" xlink:type="simple">TARI</named-content>), Peitungyanshan (北東眼山), 16.IX.2013, leg. F.-S. Huang; 2♀♀ (<named-content xmlns:xlink="http://www.w3.org/1999/xlink" content-type="dwc:institutional_code" xlink:type="simple">TARI</named-content>), same locality, 28.III.2014, leg. F.-S. Huang; 3♂♂ (<named-content xmlns:xlink="http://www.w3.org/1999/xlink" content-type="dwc:institutional_code" xlink:type="simple">TARI</named-content>), same locality, 14.IV.2014, leg. C.-F. Lee; 1♀ (<abbrev xmlns:xlink="http://www.w3.org/1999/xlink" content-type="institution" xlink:title="National Museum of Natural Science, Taichung, Taiwan [Jing-Fu Tsai]" id="ABBRID0E45BG" xlink:type="simple">NMNS</abbrev>), Piluchi (碧綠溪), 4.XII.1991, leg. Y.-C. Shiau; 1♂ (<abbrev xmlns:xlink="http://www.w3.org/1999/xlink" content-type="institution" xlink:title="National Museum of Natural Science, Taichung, Taiwan [Jing-Fu Tsai]" id="ABBRID0EC6BG" xlink:type="simple">NMNS</abbrev>), same locality, 15.–31.III.1998, leg. M.-M. Yang; 3♂♂, 3♀♀ (<named-content xmlns:xlink="http://www.w3.org/1999/xlink" content-type="dwc:institutional_code" xlink:type="simple">TARI</named-content>), Sungkang (松崗), 15.-17.VIII.1984, leg. K.-C. Chou; 1♂ (<named-content xmlns:xlink="http://www.w3.org/1999/xlink" content-type="dwc:institutional_code" xlink:type="simple">TARI</named-content>), same locality, 18.IV.2015, leg. B.-X. Guo; 1♂, 1♀ (<named-content xmlns:xlink="http://www.w3.org/1999/xlink" content-type="dwc:institutional_code" xlink:type="simple">TARI</named-content>), same locality, 10.IV.2016, leg. Y.-T. Chung; 1♂ (<named-content xmlns:xlink="http://www.w3.org/1999/xlink" content-type="dwc:institutional_code" xlink:type="simple">TARI</named-content>), same locality, 2.VI.2016, leg. B.-X. Guo; 1♂, 3♀♀ (<named-content xmlns:xlink="http://www.w3.org/1999/xlink" content-type="dwc:institutional_code" xlink:type="simple">TARI</named-content>), Tsuifeng (翠峰), IV.1984, leg. K.-S. Lin &amp; K.-C. Chou; 1♂ (<abbrev xmlns:xlink="http://www.w3.org/1999/xlink" content-type="institution" xlink:title="National Museum of Natural Science, Taichung, Taiwan [Jing-Fu Tsai]" id="ABBRID0EBAAI" xlink:type="simple">NMNS</abbrev>), Tunyuan (屯原), 29.IV.1992, leg. W.-T. Yang; 4♂♂, 1♀ (<named-content xmlns:xlink="http://www.w3.org/1999/xlink" content-type="dwc:institutional_code" xlink:type="simple">TARI</named-content>), same locality, 18.X.2011, leg. J.-C. Chen; 1♂ (<named-content xmlns:xlink="http://www.w3.org/1999/xlink" content-type="dwc:institutional_code" xlink:type="simple">TARI</named-content>), same locality, 30.IV.2017, leg. Y.-F. Hsu; 1♂ (<abbrev xmlns:xlink="http://www.w3.org/1999/xlink" content-type="institution" xlink:title="National Museum of Natural Science, Taichung, Taiwan [Jing-Fu Tsai]" id="ABBRID0EQAAI" xlink:type="simple">NMNS</abbrev>), Yuanfeng (鳶峰), 5.VII.–2.VIII.2005, leg. C.-S. Lin &amp; W.-T. Yang; <bold>Taichung</bold>: 9♂♂, 9♀♀ (<named-content xmlns:xlink="http://www.w3.org/1999/xlink" content-type="dwc:institutional_code" xlink:type="simple">TARI</named-content>), Anmashan (鞍馬山), 6.–9.VII.1979, leg. L.-Y. Chou; 1♀ (<abbrev xmlns:xlink="http://www.w3.org/1999/xlink" content-type="institution" xlink:title="National Museum of Natural Science, Taichung, Taiwan [Jing-Fu Tsai]" id="ABBRID0E3AAI" xlink:type="simple">NMNS</abbrev>), same locality, 1.V.1990, leg. C.-C. Chiang; 2♂♂ (<abbrev xmlns:xlink="http://www.w3.org/1999/xlink" content-type="institution" xlink:title="National Museum of Natural Science, Taichung, Taiwan [Jing-Fu Tsai]" id="ABBRID0EBBAI" xlink:type="simple">NMNS</abbrev>), same locality, 3.V.1992, leg. C.-Y. Li; 1♂, 1♀ (<abbrev xmlns:xlink="http://www.w3.org/1999/xlink" content-type="institution" xlink:title="National Museum of Natural Science, Taichung, Taiwan [Jing-Fu Tsai]" id="ABBRID0EGBAI" xlink:type="simple">NMNS</abbrev>), 22.IV.1998, leg. M.-M. Yang &amp; H.-T. Chan; 1♀ (<named-content xmlns:xlink="http://www.w3.org/1999/xlink" content-type="dwc:institutional_code" xlink:type="simple">TARI</named-content>), same locality, 16.VII.2007, leg. M.-H. Tsou; 1♀ (<named-content xmlns:xlink="http://www.w3.org/1999/xlink" content-type="dwc:institutional_code" xlink:type="simple">TARI</named-content>), same locality, 7.VI.2010, leg. C.-F. Lee; 1♂ (<named-content xmlns:xlink="http://www.w3.org/1999/xlink" content-type="dwc:institutional_code" xlink:type="simple">TARI</named-content>), same locality, 23.VII.2011, leg. J.-C. Chen; 9♂♂, 10♀♀ (<named-content xmlns:xlink="http://www.w3.org/1999/xlink" content-type="dwc:institutional_code" xlink:type="simple">TARI</named-content>), Fushoushan (福壽山), 3.V.2016, leg. J.-C. Chen; 1♀ (<abbrev xmlns:xlink="http://www.w3.org/1999/xlink" content-type="institution" xlink:title="National Museum of Natural Science, Taichung, Taiwan [Jing-Fu Tsai]" id="ABBRID0E6BAI" xlink:type="simple">NMNS</abbrev>), Nanhushi (南湖溪), 10.–11.VI.1988, leg. K.-W. Huang; 1♂ (<named-content xmlns:xlink="http://www.w3.org/1999/xlink" content-type="dwc:institutional_code" xlink:type="simple">TARI</named-content>), Pilu (畢祿), 22.IV.2015, leg. C.-F. Lee; 1♀ (<named-content xmlns:xlink="http://www.w3.org/1999/xlink" content-type="dwc:institutional_code" xlink:type="simple">TARI</named-content>), Wuleng (武陵), 27.–29.VI.1979, leg. K.-S. Lin &amp; L.-Y. Chou; 1♂ (<named-content xmlns:xlink="http://www.w3.org/1999/xlink" content-type="dwc:institutional_code" xlink:type="simple">TARI</named-content>), same locality, 6.IV.2014, leg. J.-C. Chen; 1♂ (<named-content xmlns:xlink="http://www.w3.org/1999/xlink" content-type="dwc:institutional_code" xlink:type="simple">TARI</named-content>), same locality, 15.VIII.2014, leg. M.-H. Tsou.</p><p><bold>Form C (<italic>N</italic> = 85). Hsinchu</bold>: 1♂ (<named-content xmlns:xlink="http://www.w3.org/1999/xlink" content-type="dwc:institutional_code" xlink:type="simple">TARI</named-content>), Sumakusu (司馬庫斯), 26.IX.2009, leg. H.-J. Chen; <bold>Hualien</bold>: 1♀ (<named-content xmlns:xlink="http://www.w3.org/1999/xlink" content-type="dwc:institutional_code" xlink:type="simple">TARI</named-content>), Kuanyuan (關原), 7.V.2006, leg. Y.-F. Hsu; 1♀ (<named-content xmlns:xlink="http://www.w3.org/1999/xlink" content-type="dwc:institutional_code" xlink:type="simple">TARI</named-content>), same locality, 2.VII.2008, leg. M.-H. Tsou; 1♂, 2♀♀ (<named-content xmlns:xlink="http://www.w3.org/1999/xlink" content-type="dwc:institutional_code" xlink:type="simple">TARI</named-content>), same locality, 2.VI.2016, leg. Y.-T. Chung &amp; B.-X. Guo; 1♂ (<abbrev xmlns:xlink="http://www.w3.org/1999/xlink" content-type="institution" xlink:title="National Museum of Natural Science, Taichung, Taiwan [Jing-Fu Tsai]" id="ABBRID0EVDAI" xlink:type="simple">NMNS</abbrev>), Kuanyun (觀雲), 13.V.2005, leg. J.-H. Chen; 1♂ (<named-content xmlns:xlink="http://www.w3.org/1999/xlink" content-type="dwc:institutional_code" xlink:type="simple">TARI</named-content>), same locality, 19.VI.2010, leg. W.-P. Chan; 1♀ (<named-content xmlns:xlink="http://www.w3.org/1999/xlink" content-type="dwc:institutional_code" xlink:type="simple">TARI</named-content>), Pilu (碧綠), 9.VII.2009, leg. C.-F. Lee; 1♀ (<named-content xmlns:xlink="http://www.w3.org/1999/xlink" content-type="dwc:institutional_code" xlink:type="simple">TARI</named-content>), same locality, 10.IV.2014, leg. C.-F. Lee; 1♂ (<named-content xmlns:xlink="http://www.w3.org/1999/xlink" content-type="dwc:institutional_code" xlink:type="simple">TARI</named-content>), same locality, 13.VI.2014, leg. C.-F. Lee; 1♀ (<named-content xmlns:xlink="http://www.w3.org/1999/xlink" content-type="dwc:institutional_code" xlink:type="simple">TARI</named-content>), same locality, 23.IV.2015, leg. C.-F. Lee; 1♂ (<named-content xmlns:xlink="http://www.w3.org/1999/xlink" content-type="dwc:institutional_code" xlink:type="simple">TARI</named-content>), same locality, 14.V.2015, leg. J.-C. Chen; 1♂, 1♀ (<named-content xmlns:xlink="http://www.w3.org/1999/xlink" content-type="dwc:institutional_code" xlink:type="simple">TARI</named-content>), same locality, 7.VII.2015, leg. C.-F. Lee; 1♀ (<named-content xmlns:xlink="http://www.w3.org/1999/xlink" content-type="dwc:institutional_code" xlink:type="simple">TARI</named-content>), same locality, 22.VII.2015, leg. U. Ong; 1♂, 2♀♀ (<named-content xmlns:xlink="http://www.w3.org/1999/xlink" content-type="dwc:institutional_code" xlink:type="simple">TARI</named-content>), Sungyuan (松苑), 19.V.2018, leg. H.-F. Lu; 1♂ (<named-content xmlns:xlink="http://www.w3.org/1999/xlink" content-type="dwc:institutional_code" xlink:type="simple">TARI</named-content>), Tayuling (大禹嶺), 6.–9.IX.1983, leg. L.-Y. Chou &amp; K.-C. Chou; <bold>Kaohsiung</bold>: 2♀♀ (<named-content xmlns:xlink="http://www.w3.org/1999/xlink" content-type="dwc:institutional_code" xlink:type="simple">TARI</named-content>), Chungchihkuan (中之關), 16.IV.2012, leg. L.-P. Hsu; 1♀ (<named-content xmlns:xlink="http://www.w3.org/1999/xlink" content-type="dwc:institutional_code" xlink:type="simple">TARI</named-content>), same locality, 12.X.-6.XII.2012, leg. L.-P. Hsu; 1♂, 1♀ (<named-content xmlns:xlink="http://www.w3.org/1999/xlink" content-type="dwc:institutional_code" xlink:type="simple">TARI</named-content>), same locality, 31.VII.2015, leg. C.-F. Lee; 1♂ (<named-content xmlns:xlink="http://www.w3.org/1999/xlink" content-type="dwc:institutional_code" xlink:type="simple">TARI</named-content>), Tengchih (藤枝), 2.–5.VI.2008, leg. C.-F. Lee; 1♀ (<named-content xmlns:xlink="http://www.w3.org/1999/xlink" content-type="dwc:institutional_code" xlink:type="simple">TARI</named-content>), same locality, 7.–10.XI.2008, leg. C.-T. Yao; 1♀ (<named-content xmlns:xlink="http://www.w3.org/1999/xlink" content-type="dwc:institutional_code" xlink:type="simple">TARI</named-content>), same locality, 6.II.2009, leg. S.-F. Yu; 1♀ (<named-content xmlns:xlink="http://www.w3.org/1999/xlink" content-type="dwc:institutional_code" xlink:type="simple">TARI</named-content>), same locality, 23.III.2009, leg. H. Lee; 1♀ (<named-content xmlns:xlink="http://www.w3.org/1999/xlink" content-type="dwc:institutional_code" xlink:type="simple">TARI</named-content>), 26.V.2009, leg. C.-F. Lee; 1♀ (<named-content xmlns:xlink="http://www.w3.org/1999/xlink" content-type="dwc:institutional_code" xlink:type="simple">TARI</named-content>), same locality, 6.VIII.2013, leg. B.-X. Guo; 1♀ (<named-content xmlns:xlink="http://www.w3.org/1999/xlink" content-type="dwc:institutional_code" xlink:type="simple">TARI</named-content>), same locality, 8.III.2014, leg. W.-C. Liao; 3♂♂, 3♀♀ (<abbrev xmlns:xlink="http://www.w3.org/1999/xlink" content-type="institution" xlink:title="National Museum of Natural Science, Taichung, Taiwan [Jing-Fu Tsai]" id="ABBRID0EAHAI" xlink:type="simple">NMNS</abbrev>), Tona (多納), 28.IV.1998, leg. M.-L. Chan; 1♀ (<named-content xmlns:xlink="http://www.w3.org/1999/xlink" content-type="dwc:institutional_code" xlink:type="simple">TARI</named-content>), same locality, 2.VIII.2017, leg. B.-X. Guo; <bold>Miaoli</bold>: 1♂ (<named-content xmlns:xlink="http://www.w3.org/1999/xlink" content-type="dwc:institutional_code" xlink:type="simple">TARI</named-content>), Hsuehchien (雪見), 12.III.2013, leg. W.-B. Yeh; 2♂♂ (<named-content xmlns:xlink="http://www.w3.org/1999/xlink" content-type="dwc:institutional_code" xlink:type="simple">TARI</named-content>), same locality, 7.VI.2013, leg. W.-B. Yeh; 2♀♀ (<abbrev xmlns:xlink="http://www.w3.org/1999/xlink" content-type="institution" xlink:title="National Museum of Natural Science, Taichung, Taiwan [Jing-Fu Tsai]" id="ABBRID0EWHAI" xlink:type="simple">NMNS</abbrev>), Taian (泰安), 19.XII.1989, leg. K.-W. Huang; <bold>Nantou</bold>: 1♂, Tunyuan (屯原), 12.VII.2014, leg. J.-C. Chen; <bold>Pingtung</bold>: 1♂ (<named-content xmlns:xlink="http://www.w3.org/1999/xlink" content-type="dwc:institutional_code" xlink:type="simple">TARI</named-content>), Peitawushan (北大武山), 22.IX.2012, leg. J.-C. Chen; 1♂ (<named-content xmlns:xlink="http://www.w3.org/1999/xlink" content-type="dwc:institutional_code" xlink:type="simple">TARI</named-content>), same locality, 25.VI.2018, leg. Y.-T. Chung; 1♀ (<named-content xmlns:xlink="http://www.w3.org/1999/xlink" content-type="dwc:institutional_code" xlink:type="simple">TARI</named-content>), Tahanshan (大漢山), 20.VII.2007, leg. C.-F. Lee; 3♂♂, 8♀♀ (<named-content xmlns:xlink="http://www.w3.org/1999/xlink" content-type="dwc:institutional_code" xlink:type="simple">TARI</named-content>), same locality, 6.II.2008, leg. M.-H. Tsou &amp; S.-F. Yu; 3♂♂ (<named-content xmlns:xlink="http://www.w3.org/1999/xlink" content-type="dwc:institutional_code" xlink:type="simple">TARI</named-content>), same locality, 3.III.2008, leg. C.-F. Lee; 1♀ (<named-content xmlns:xlink="http://www.w3.org/1999/xlink" content-type="dwc:institutional_code" xlink:type="simple">TARI</named-content>), same locality, 4.VII.2008, leg. M.-H. Tsou; 3♂♂, 1♀ (<named-content xmlns:xlink="http://www.w3.org/1999/xlink" content-type="dwc:institutional_code" xlink:type="simple">TARI</named-content>), same locality, 22.I.2009, leg. S.-F. Yu; 1♀ (<named-content xmlns:xlink="http://www.w3.org/1999/xlink" content-type="dwc:institutional_code" xlink:type="simple">TARI</named-content>), same locality, 24.I.2009, leg. M.-H. Tsou; 1♂, 2♀♀ (<named-content xmlns:xlink="http://www.w3.org/1999/xlink" content-type="dwc:institutional_code" xlink:type="simple">TARI</named-content>), same locality, 5.IV.2009, leg. C.-F. Lee; 1♀ (<named-content xmlns:xlink="http://www.w3.org/1999/xlink" content-type="dwc:institutional_code" xlink:type="simple">TARI</named-content>), same locality, 26.XI.2009, leg. J.-C. Chen; 1♀ (<named-content xmlns:xlink="http://www.w3.org/1999/xlink" content-type="dwc:institutional_code" xlink:type="simple">TARI</named-content>), 15.II.2010, leg. M.-H. Tsou; 1♂ (<named-content xmlns:xlink="http://www.w3.org/1999/xlink" content-type="dwc:institutional_code" xlink:type="simple">TARI</named-content>), same locality, 14.IV.2011, leg. J.-C. Chen; 1♀ (<named-content xmlns:xlink="http://www.w3.org/1999/xlink" content-type="dwc:institutional_code" xlink:type="simple">TARI</named-content>), same locality, 14.XII.2011, leg. J.-C. Chen; 1♀ (<named-content xmlns:xlink="http://www.w3.org/1999/xlink" content-type="dwc:institutional_code" xlink:type="simple">TARI</named-content>), same locality, 19.XI.2012, leg. J.-C. Chen; 1♀ (<named-content xmlns:xlink="http://www.w3.org/1999/xlink" content-type="dwc:institutional_code" xlink:type="simple">TARI</named-content>), same locality, 26.III.2013, leg. C.-F. Lee; 1♀ (<named-content xmlns:xlink="http://www.w3.org/1999/xlink" content-type="dwc:institutional_code" xlink:type="simple">TARI</named-content>), same locality, 3.IV.2013, leg. Y.-T. Chung; 3♂♂ (<named-content xmlns:xlink="http://www.w3.org/1999/xlink" content-type="dwc:institutional_code" xlink:type="simple">TARI</named-content>), same locality, 17.III.2014, leg. Y.-T. Chung &amp; J.-C. Chen; 1♂ (<named-content xmlns:xlink="http://www.w3.org/1999/xlink" content-type="dwc:institutional_code" xlink:type="simple">TARI</named-content>), same locality, 2.III.2015, leg. Y.-T. Chung; 1♀ (<named-content xmlns:xlink="http://www.w3.org/1999/xlink" content-type="dwc:institutional_code" xlink:type="simple">TARI</named-content>), same locality, 24.III.2017, leg. Y.-T. Chung; <bold>Taichung</bold>: 1♂ (<named-content xmlns:xlink="http://www.w3.org/1999/xlink" content-type="dwc:institutional_code" xlink:type="simple">TARI</named-content>), Pilu (畢祿), 18.VI.2010, leg. C.-F. Lee; 1♂ (<named-content xmlns:xlink="http://www.w3.org/1999/xlink" content-type="dwc:institutional_code" xlink:type="simple">TARI</named-content>), same locality, 2.VI.2016, leg. J.-C. Chen.</p><p><bold>Form D (<italic>N</italic> = 44). Chiayi</bold>: 4♂♂, 1♀ (<named-content xmlns:xlink="http://www.w3.org/1999/xlink" content-type="dwc:institutional_code" xlink:type="simple">TARI</named-content>), Laichitashan (來吉塔山), 19.III.2009, leg. H. Lee; <bold>Hsinchu</bold>: 1♂, 1♀ (<named-content xmlns:xlink="http://www.w3.org/1999/xlink" content-type="dwc:institutional_code" xlink:type="simple">TARI</named-content>), Leetungshan (李棟山), 15.III.2009, leg. S.-F. Yu; 4♂♂, 1♀ (<named-content xmlns:xlink="http://www.w3.org/1999/xlink" content-type="dwc:institutional_code" xlink:type="simple">TARI</named-content>), same locality, 27.X.2009, leg. S.-F. Yu; 1♀ (<named-content xmlns:xlink="http://www.w3.org/1999/xlink" content-type="dwc:institutional_code" xlink:type="simple">TARI</named-content>), Mamei (馬美), 4.V.2008, leg. S.-F. Yu; 1♀ (<named-content xmlns:xlink="http://www.w3.org/1999/xlink" content-type="dwc:institutional_code" xlink:type="simple">TARI</named-content>), Taikang trial (泰崗林道), 8.IX.2013, leg. Y.-L. Lin; <bold>Ilan</bold>: 1♀ (<named-content xmlns:xlink="http://www.w3.org/1999/xlink" content-type="dwc:institutional_code" xlink:type="simple">TARI</named-content>), Suyuan (思源), 15.IV.2009, leg. M.-H. Tsou; 1♀ (<named-content xmlns:xlink="http://www.w3.org/1999/xlink" content-type="dwc:institutional_code" xlink:type="simple">TARI</named-content>), same locality, 9.VI.2009, leg. S.-F. Yu; 2♀♀ (<named-content xmlns:xlink="http://www.w3.org/1999/xlink" content-type="dwc:institutional_code" xlink:type="simple">TARI</named-content>), same locality, 12.IX.2010, leg. M.-H. Tsou; 1♂, 1♀ (<named-content xmlns:xlink="http://www.w3.org/1999/xlink" content-type="dwc:institutional_code" xlink:type="simple">TARI</named-content>), same locality, 11.VIII.2014, leg. H. Lee &amp; J.-C. Chen; 1♂ (<named-content xmlns:xlink="http://www.w3.org/1999/xlink" content-type="dwc:institutional_code" xlink:type="simple">TARI</named-content>), same locality, 30.VII.2015, leg. H. Lee; 1♀ (<named-content xmlns:xlink="http://www.w3.org/1999/xlink" content-type="dwc:institutional_code" xlink:type="simple">TARI</named-content>), Taipingshan (太平山), 13.VI.2007, leg. Y.-C. Chang; <bold>Pingtung</bold>: 1♀ (<named-content xmlns:xlink="http://www.w3.org/1999/xlink" content-type="dwc:institutional_code" xlink:type="simple">TARI</named-content>), Kenting (墾丁), 23.VIII.2016, leg. Y.-T. Chung; <bold>Tainan</bold>: 1♂ (<named-content xmlns:xlink="http://www.w3.org/1999/xlink" content-type="dwc:institutional_code" xlink:type="simple">TARI</named-content>), Kantoushan (崁頭山), 17.VI.2012, leg. W.-C. Liao; 1♂, 1♀ (<named-content xmlns:xlink="http://www.w3.org/1999/xlink" content-type="dwc:institutional_code" xlink:type="simple">TARI</named-content>), Meiling (梅嶺), 28.XII.2008, leg. U. Ong; <bold>Taipei</bold>: 1♂, 1♀ (<named-content xmlns:xlink="http://www.w3.org/1999/xlink" content-type="dwc:institutional_code" xlink:type="simple">TARI</named-content>), Fushan (福山), 19.VI.2007, leg. M.-H. Tsou; 1♂ (<named-content xmlns:xlink="http://www.w3.org/1999/xlink" content-type="dwc:institutional_code" xlink:type="simple">TARI</named-content>), Houtung (侯硐), 25.V.2009, leg. J.-C. Chen; <bold>Taoyuan</bold>: 1♂ (<named-content xmlns:xlink="http://www.w3.org/1999/xlink" content-type="dwc:institutional_code" xlink:type="simple">TARI</named-content>), Lalashan (拉拉山), 7.VIII.2008, leg. H.-J. Chen; 1♂, 1♀ (<named-content xmlns:xlink="http://www.w3.org/1999/xlink" content-type="dwc:institutional_code" xlink:type="simple">TARI</named-content>), same locality, 30.X.2008, leg. S.-F. Yu; 2♂♂, 2♀♀ (<named-content xmlns:xlink="http://www.w3.org/1999/xlink" content-type="dwc:institutional_code" xlink:type="simple">TARI</named-content>), same locality, 8.III.2009, leg. S.-F. Yu; 1♂, 1♀ (<named-content xmlns:xlink="http://www.w3.org/1999/xlink" content-type="dwc:institutional_code" xlink:type="simple">TARI</named-content>), same locality, 2.IV.2009, leg. C.-F. Lee &amp; H.-J. Chen; 4♂♂, 1♀ (<named-content xmlns:xlink="http://www.w3.org/1999/xlink" content-type="dwc:institutional_code" xlink:type="simple">TARI</named-content>), same locality, 14.V.2009, leg. C.-F. Lee; <bold>Yunlin</bold>: 1♀ (<named-content xmlns:xlink="http://www.w3.org/1999/xlink" content-type="dwc:institutional_code" xlink:type="simple">TARI</named-content>), Shihpishan (石壁山), 26.IV.2015, leg. W.-C. Liao.</p><p><bold>Form E (<italic>N</italic> = 1). Pingtung</bold>: 1♂ (<named-content xmlns:xlink="http://www.w3.org/1999/xlink" content-type="dwc:institutional_code" xlink:type="simple">TARI</named-content>), Peitawushan (北大武山), 25.VI.2018, leg. Y.-T. Chung.</p></tp:treatment-sec><tp:treatment-sec sec-type="redescription" id="SECID0EZPAI"><title>Redescription.</title><p><bold><italic>Length</italic></bold> 5.6–7.0 mm, width 2.9–3.8 mm. <bold><italic>General color</italic></bold> extremely variable, with five distinct color patterns (see variation). <bold><italic>Antennae</italic></bold> (Fig. <xref ref-type="fig" rid="F10">10A</xref>) filiform in males, ratio of length of antennomeres I to XI 1.0 : 0.4 : 0.4 : 1.0 : 1.1 : 1.1 : 1.1 : 1.0 : 1.1 : 0.9 : 1.0; ratio of length to width from antennomere I to XI 3.6 : 1.6 : 1.8 : 4.1 : 5.0 : 5.3 : 5.9 : 5.1 : 5.9 : 5.2 : 5.4; similar in females, ratio of length of antennomeres I to XI (Fig. <xref ref-type="fig" rid="F10">10B</xref>) 1.0 : 0.4 : 0.4 : 1.0 : 1.1 : 1.0 : 1.1 : 1.0 : 1.0 : 0.9 : 1.0; ratio of length to width from antennomere I to XI 3.6 : 1.8 : 2.1 : 4.5 : 5.3 : 5.2 : 5.4 : 5.5 : 5.5 : 5.0 : 5.8. <bold><italic>Pronotum</italic></bold> 1.90–1.94 times wider than long; lateral margins slightly rounded, basal margin slightly rounded, apical margin slightly concave; disc with dense minute punctures, but without lateral depressions. <bold><italic>Elytra</italic></bold> 1.36–1.40 times longer than wide; lateral margins rounded, widest at middle; disc moderately convex, with dense, minute punctures; apex truncate. <bold><italic>Penis</italic></bold> (Fig. <xref ref-type="fig" rid="F10">10C–E</xref>) wide, ca. 3.8 times longer than wide; lateral margins rounded, widest at basal 1/3; apex broadly rounded; tectum elongate from apical 1/6 to middle, parallel-sided, apex broadly rounded; slightly and apically curved in lateral view; ventral surface with membranous area from apex to apical 1/4; with one small rounded process on lateral margin at apical 1/4. Endophallic spiculae complex with six or seven pairs of hooked spiculae (visible in dorsal view), one additional pair of hooked spiculae near middle with four or five ventral branches; with one pair of longitudinal rows of hair-like setae and small rounded sclerites near base. <bold><italic><tp:taxon-name><tp:taxon-name-part taxon-name-part-type="genus" reg="Gonocoxae">Gonocoxae</tp:taxon-name-part></tp:taxon-name></italic></bold> (Fig. <xref ref-type="fig" rid="F10">10F</xref>) slender, tightly conjunct from apical 1/6 to middle; each gonocoxa with eight setae from apical 1/6 to apex, subapically widened, apex narrowly rounded, base deeply bifurcate. <bold><italic>Ventrite</italic></bold> VIII (Fig. <xref ref-type="fig" rid="F10">10G</xref>) weakly sclerotized except apex, with several short and long setae at apex, and several long setae at sides, spiculum elongate. <bold><italic>Spermathecal receptaculum</italic></bold> (Fig. <xref ref-type="fig" rid="F10">10H</xref>) as slender as pump, apically tapering; pump slender and curved; sclerotized spermathecal duct extremely elongate, but base wide, followed by slender tube, then with inflated areas. Bursal sclerites reduced.</p></tp:treatment-sec><tp:treatment-sec sec-type="variation" id="SECID0EZRAI"><title>Variation.</title><p>Color pattern divided into four forms. Form A (Fig. <xref ref-type="fig" rid="F9">9A, B</xref>) (described as one form of <italic><tp:taxon-name><tp:taxon-name-part taxon-name-part-type="genus" reg="Atrachya">Atrachya</tp:taxon-name-part> <tp:taxon-name-part taxon-name-part-type="species" reg="bicoloripennis">bicoloripennis</tp:taxon-name-part></tp:taxon-name></italic>): general color black; but apical 2/3 white, abdomen reddish brown. Form B (Fig. <xref ref-type="fig" rid="F9">9C, D</xref>): similar to form A, but white area replaced with red (described as another form of <italic><tp:taxon-name><tp:taxon-name-part taxon-name-part-type="genus" reg="Atrachya">A.</tp:taxon-name-part> <tp:taxon-name-part taxon-name-part-type="species" reg="bicoloripennis">bicoloripennis</tp:taxon-name-part></tp:taxon-name></italic>). Form C (Fig. <xref ref-type="fig" rid="F9">9E, F</xref>) (described as <italic><tp:taxon-name><tp:taxon-name-part taxon-name-part-type="genus" reg="Atrachya">A.</tp:taxon-name-part> <tp:taxon-name-part taxon-name-part-type="species" reg="saramao">saramao</tp:taxon-name-part></tp:taxon-name></italic>): similar to form B, but elytra entirely reddish brown, meso-and metathoracic ventrites reddish brown; some individuals have paler femora and antennae. Form D (Fig. <xref ref-type="fig" rid="F9">9G, H</xref>) (described as typical form of <italic><tp:taxon-name><tp:taxon-name-part taxon-name-part-type="genus" reg="Atrachya">A.</tp:taxon-name-part> <tp:taxon-name-part taxon-name-part-type="species" reg="nitidissima">nitidissima</tp:taxon-name-part></tp:taxon-name></italic>): body color reddish brown, but antennae, tibiae, and tarsi darker. Form E (Fig. <xref ref-type="fig" rid="F9">9I</xref>): similar to form A, but apical 1/3 of elytra black.</p><fig id="F9" position="float" orientation="portrait"><object-id xmlns:xlink="http://www.w3.org/1999/xlink" content-type="doi" xlink:type="simple">10.3897/zookeys.940.51800.figure9</object-id><object-id xmlns:xlink="http://www.w3.org/1999/xlink" content-type="arpha" xlink:type="simple">AB6020CB-05AA-59EC-83CA-D0FCD571EDF7</object-id><label>Figure 9.</label><caption><p>Habitus of <italic><tp:taxon-name><tp:taxon-name-part taxon-name-part-type="genus" reg="Neochya">Neochya</tp:taxon-name-part> <tp:taxon-name-part taxon-name-part-type="species" reg="nitidissima">nitidissima</tp:taxon-name-part></tp:taxon-name></italic><bold>A</bold> form A, female, from Alishan (阿里山), dorsal view <bold>B</bold> same, ventral view <bold>C</bold> form B, male, from Kuanwu (觀霧), dorsal view <bold>D</bold> same, ventral view <bold>E</bold> form C, female, from Pilu (碧綠), dorsal view <bold>F</bold> same, ventral view <bold>G</bold> form D, female, from Taikang trial (泰崗林道), dorsal view <bold>H</bold> same, ventral view <bold>I</bold> form E, male, from Peitawushan (北大武山), dorsal view.</p></caption><graphic xmlns:xlink="http://www.w3.org/1999/xlink" xlink:href="zookeys-940-117-g009.jpg" position="float" orientation="portrait" xlink:type="simple" id="oo_420724.jpg"><uri content-type="original_file" xlink:type="simple">https://binary.pensoft.net/fig/420724</uri></graphic></fig></tp:treatment-sec><tp:treatment-sec sec-type="diagnosis" id="SECID0EJVAI"><title>Diagnosis.</title><p><italic><tp:taxon-name><tp:taxon-name-part taxon-name-part-type="genus" reg="Neochya">Neochya</tp:taxon-name-part> <tp:taxon-name-part taxon-name-part-type="species" reg="nitidissima">nitidissima</tp:taxon-name-part></tp:taxon-name></italic> (Chûjô) is similar to <italic><tp:taxon-name><tp:taxon-name-part taxon-name-part-type="genus" reg="Neochya">N.</tp:taxon-name-part> <tp:taxon-name-part taxon-name-part-type="species" reg="chengi">chengi</tp:taxon-name-part></tp:taxon-name></italic> sp. nov. in having wide elytra, truncate elytral apices and reduced lateral depressions on the pronotum (Figs <xref ref-type="fig" rid="F4">4</xref>, <xref ref-type="fig" rid="F9">9</xref>) (narrow elytra, rounded elytra apices and with lateral depression on the pronotum in others (Figs <xref ref-type="fig" rid="F2">2D–F</xref>, <xref ref-type="fig" rid="F7">7</xref>) but differs from <italic><tp:taxon-name><tp:taxon-name-part taxon-name-part-type="genus" reg="Neochya">N.</tp:taxon-name-part> <tp:taxon-name-part taxon-name-part-type="species" reg="chengi">chengi</tp:taxon-name-part></tp:taxon-name></italic> sp. nov. in rounded elytra and having reduced punctures on the pronotum and fine punctures on the elytra (Fig. <xref ref-type="fig" rid="F9">9</xref>) (parallel sided elytra and coarse punctures on pronotum and elytra in <italic><tp:taxon-name><tp:taxon-name-part taxon-name-part-type="genus" reg="Neochya">N.</tp:taxon-name-part> <tp:taxon-name-part taxon-name-part-type="species" reg="chengi">chengi</tp:taxon-name-part></tp:taxon-name></italic> sp. nov. (Fig. <xref ref-type="fig" rid="F3">3</xref>)). In addition, males of both species are separated from others with smooth margin of tectum of the penis (Figs <xref ref-type="fig" rid="F5">5C</xref>, <xref ref-type="fig" rid="F10">10C</xref>) (serrate margin of tectum (Figs <xref ref-type="fig" rid="F8">8C</xref>, <xref ref-type="fig" rid="F12">12C</xref>), but males of <italic><tp:taxon-name><tp:taxon-name-part taxon-name-part-type="genus" reg="Neochya">N.</tp:taxon-name-part> <tp:taxon-name-part taxon-name-part-type="species" reg="nitidissima">nitidissima</tp:taxon-name-part></tp:taxon-name></italic> differs from those of <italic><tp:taxon-name><tp:taxon-name-part taxon-name-part-type="genus" reg="Neochya">N.</tp:taxon-name-part> <tp:taxon-name-part taxon-name-part-type="species" reg="chengi">chengi</tp:taxon-name-part></tp:taxon-name></italic> with small rounded process on lateral margin of the penis (Fig. <xref ref-type="fig" rid="F10">10C–E</xref>) (lacking small rounded process on lateral margin of the penis in <italic><tp:taxon-name><tp:taxon-name-part taxon-name-part-type="genus" reg="Neochya">N.</tp:taxon-name-part> <tp:taxon-name-part taxon-name-part-type="species" reg="nitidissima">nitidissima</tp:taxon-name-part></tp:taxon-name></italic> (Fig. <xref ref-type="fig" rid="F5">5C–E</xref>). <italic><tp:taxon-name><tp:taxon-name-part taxon-name-part-type="genus" reg="Atrachya">Atrachya</tp:taxon-name-part> <tp:taxon-name-part taxon-name-part-type="species" reg="bicoloripennis">bicoloripennis</tp:taxon-name-part></tp:taxon-name></italic> (Forms A and B: Fig. <xref ref-type="fig" rid="F9">9A–E</xref>) and <italic><tp:taxon-name><tp:taxon-name-part taxon-name-part-type="genus" reg="Atrachya">A.</tp:taxon-name-part> <tp:taxon-name-part taxon-name-part-type="species" reg="saramao">saramao</tp:taxon-name-part></tp:taxon-name></italic> (Form C: Fig. <xref ref-type="fig" rid="F9">9E, F</xref>) have distinct color patterns which are different from typical form <italic><tp:taxon-name><tp:taxon-name-part taxon-name-part-type="genus" reg="Neochya">N.</tp:taxon-name-part> <tp:taxon-name-part taxon-name-part-type="species" reg="nitidissima">nitidissima</tp:taxon-name-part></tp:taxon-name></italic> (Form D: (Fig. <xref ref-type="fig" rid="F9">9G, H</xref>)). All of they are synonyms with no doubt based on examination of the penis.</p><fig id="F10" position="float" orientation="portrait"><object-id xmlns:xlink="http://www.w3.org/1999/xlink" content-type="doi" xlink:type="simple">10.3897/zookeys.940.51800.figure10</object-id><object-id xmlns:xlink="http://www.w3.org/1999/xlink" content-type="arpha" xlink:type="simple">DE1A8E2B-4100-5E2E-9974-9A73F0879409</object-id><label>Figure 10.</label><caption><p>Diagnostic characters of <italic><tp:taxon-name><tp:taxon-name-part taxon-name-part-type="genus" reg="Neochya">Neochya</tp:taxon-name-part> <tp:taxon-name-part taxon-name-part-type="species" reg="nitidissima">nitidissima</tp:taxon-name-part></tp:taxon-name></italic><bold>A</bold> antenna, male <bold>B</bold> antenna, female <bold>C</bold> aedeagus, dorsal view <bold>D</bold> aedeagus, lateral view <bold>E</bold> aedeagus, ventral view <bold>F</bold> gonocoxae <bold>G</bold> abdominal ventrite VIII <bold>H</bold> spermatheca.</p></caption><graphic xmlns:xlink="http://www.w3.org/1999/xlink" xlink:href="zookeys-940-117-g010.jpg" position="float" orientation="portrait" xlink:type="simple" id="oo_420725.jpg"><uri content-type="original_file" xlink:type="simple">https://binary.pensoft.net/fig/420725</uri></graphic></fig></tp:treatment-sec><tp:treatment-sec sec-type="remarks" id="SECID0EB3AI"><title>Remarks.</title><p>The holotype of <italic><tp:taxon-name><tp:taxon-name-part taxon-name-part-type="genus" reg="Luperodes">Luperodes</tp:taxon-name-part> <tp:taxon-name-part taxon-name-part-type="species" reg="nitidissimus">nitidissimus</tp:taxon-name-part></tp:taxon-name></italic> was described as a male (<xref ref-type="bibr" rid="B3">Chûjô 1935</xref>), but it is actually a female.</p></tp:treatment-sec><tp:treatment-sec sec-type="Food plants" id="SECID0EW3AI"><title>Food plants.</title><p><tp:taxon-name><tp:taxon-name-part taxon-name-part-type="family">Celastraceae</tp:taxon-name-part></tp:taxon-name>: <italic><tp:taxon-name><tp:taxon-name-part taxon-name-part-type="genus" reg="Celastrus">Celastrus</tp:taxon-name-part> <tp:taxon-name-part taxon-name-part-type="species" reg="kusanoi">kusanoi</tp:taxon-name-part></tp:taxon-name></italic> Hayata, <italic><tp:taxon-name><tp:taxon-name-part taxon-name-part-type="genus" reg="Celastrus">C.</tp:taxon-name-part> <tp:taxon-name-part taxon-name-part-type="species" reg="hindsii">hindsii</tp:taxon-name-part></tp:taxon-name></italic> Benth., <italic><tp:taxon-name><tp:taxon-name-part taxon-name-part-type="genus" reg="Euonymus">Euonymus</tp:taxon-name-part> <tp:taxon-name-part taxon-name-part-type="species" reg="spraguei">spraguei</tp:taxon-name-part></tp:taxon-name></italic> Hayata (Fig. <xref ref-type="fig" rid="F1">1D</xref>).</p></tp:treatment-sec><tp:treatment-sec sec-type="distribution" id="SECID0EG5AI"><title>Distribution.</title><p>Widespread in Taiwan. Most individuals with different color patterns can be separated based on distributions (Fig. <xref ref-type="fig" rid="F11">11A</xref>) except for the single form E. Members of form A occur at high elevation (&gt; 2000 m) in south Taiwan, including Chiayi, south Nantou, and Kaohsiung counties. Those of form B also occur at high elevation (&gt; 2000 m) but in central Taiwan, including Hsinchu, Miaoli, north and central Nantou, Taichung and Hualien counties. Those of form C occur at middle elevations (1000–2000 m) in central and south and east Taiwan, including Hsinchu, Miaoli, Taichung, Nantou, Kaohsiung, Pingtung, and Hualien counties. Those of form D occur at middle elevations (1000–2000 m) in north Taiwan, including Taipei, Taoyuan, Hsinchu, and Ilan counties, as well as lowlands (&lt; 1000 m) in central and south Taiwan, including Yulin, Tainan, and Pingtung counties. Coexistence of two different color patterns was observed in some areas, such forms A and B at Anmashan (鞍馬山); forms B and C at Hsuehchien (雪見), Tayuling (大禹嶺), and Tunyuan (屯原); forms C and E at Peitawushan (北大武山).</p><fig id="F11" position="float" orientation="portrait"><object-id xmlns:xlink="http://www.w3.org/1999/xlink" content-type="doi" xlink:type="simple">10.3897/zookeys.940.51800.figure11</object-id><object-id xmlns:xlink="http://www.w3.org/1999/xlink" content-type="arpha" xlink:type="simple">B35B4982-5135-531B-B29E-F5C63DE5CFFB</object-id><label>Figure 11.</label><caption><p>Distribution map of <italic><tp:taxon-name><tp:taxon-name-part taxon-name-part-type="genus" reg="Neochya">Neochya</tp:taxon-name-part></tp:taxon-name></italic> species, solid line: 1000 m, broken line: 2000 m <bold>A</bold><italic><tp:taxon-name><tp:taxon-name-part taxon-name-part-type="genus" reg="Neochya">N.</tp:taxon-name-part> <tp:taxon-name-part taxon-name-part-type="species" reg="nitidissima">nitidissima</tp:taxon-name-part></tp:taxon-name></italic> Blue Dots = Form A, red dots = form B, green dots = form C, gray dots = form D, pink dots = form E <bold>B</bold><italic><tp:taxon-name><tp:taxon-name-part taxon-name-part-type="genus" reg="Neochya">N.</tp:taxon-name-part> <tp:taxon-name-part taxon-name-part-type="species" reg="tsoui">tsoui</tp:taxon-name-part></tp:taxon-name></italic> sp. nov.</p></caption><graphic xmlns:xlink="http://www.w3.org/1999/xlink" xlink:href="zookeys-940-117-g011.jpg" position="float" orientation="portrait" xlink:type="simple" id="oo_420726.jpg"><uri content-type="original_file" xlink:type="simple">https://binary.pensoft.net/fig/420726</uri></graphic></fig></tp:treatment-sec><tp:treatment-sec><!--Section generated to contain objects referenced in tp:taxon-treatment.--><fig id="F4" position="float" orientation="portrait"><object-id xmlns:xlink="http://www.w3.org/1999/xlink" content-type="doi" xlink:type="simple">10.3897/zookeys.940.51800.figure4</object-id><object-id xmlns:xlink="http://www.w3.org/1999/xlink" content-type="arpha" xlink:type="simple">400D3DBB-0499-5848-A5A3-F5203B8F39B6</object-id><label>Figure 4.</label><caption><p>Habitus of <italic><tp:taxon-name><tp:taxon-name-part taxon-name-part-type="genus" reg="Neochya">Neochya</tp:taxon-name-part> <tp:taxon-name-part taxon-name-part-type="species" reg="chengi">chengi</tp:taxon-name-part></tp:taxon-name></italic> sp. nov. <bold>A</bold> male, dorsal view <bold>B</bold> same, color variation <bold>C</bold> female, dorsal view <bold>D</bold> male, from Tahanshan (大漢山), dorsal view <bold>E</bold> same, ventral view <bold>F</bold> female, from Kenting (墾丁), dorsal view.</p></caption><graphic xmlns:xlink="http://www.w3.org/1999/xlink" xlink:href="zookeys-940-117-g004.jpg" position="float" orientation="portrait" xlink:type="simple" id="oo_420719.jpg"><uri content-type="original_file" xlink:type="simple">https://binary.pensoft.net/fig/420719</uri></graphic></fig><fig id="F2" position="float" orientation="portrait"><object-id xmlns:xlink="http://www.w3.org/1999/xlink" content-type="doi" xlink:type="simple">10.3897/zookeys.940.51800.figure2</object-id><object-id xmlns:xlink="http://www.w3.org/1999/xlink" content-type="arpha" xlink:type="simple">1D4C95D4-BE71-5382-B981-CC4D350599C4</object-id><label>Figure 2.</label><caption><p>Habitus of <italic><tp:taxon-name><tp:taxon-name-part taxon-name-part-type="genus" reg="Atrachya">Atrachya</tp:taxon-name-part> <tp:taxon-name-part taxon-name-part-type="species" reg="menetriesii">menetriesii</tp:taxon-name-part></tp:taxon-name></italic> and <italic><tp:taxon-name><tp:taxon-name-part taxon-name-part-type="genus" reg="Neochya">Neochya</tp:taxon-name-part> <tp:taxon-name-part taxon-name-part-type="species" reg="tsoui">tsoui</tp:taxon-name-part></tp:taxon-name></italic><bold>A</bold><italic><tp:taxon-name><tp:taxon-name-part taxon-name-part-type="genus" reg="Atrachya">A.</tp:taxon-name-part> <tp:taxon-name-part taxon-name-part-type="species" reg="menetresii">menetresii</tp:taxon-name-part></tp:taxon-name></italic>, male, dorsal view <bold>B</bold> same, male, color variation <bold>C</bold> same, female, dorsal view <bold>D</bold><italic><tp:taxon-name><tp:taxon-name-part taxon-name-part-type="genus" reg="Neochya">N.</tp:taxon-name-part> <tp:taxon-name-part taxon-name-part-type="species" reg="tsoui">tsoui</tp:taxon-name-part></tp:taxon-name></italic>, male, dorsal view <bold>E</bold> same, ventral view <bold>F</bold> same, female, dorsal view.</p></caption><graphic xmlns:xlink="http://www.w3.org/1999/xlink" xlink:href="zookeys-940-117-g002.jpg" position="float" orientation="portrait" xlink:type="simple" id="oo_420717.jpg"><uri content-type="original_file" xlink:type="simple">https://binary.pensoft.net/fig/420717</uri></graphic></fig><fig id="F7" position="float" orientation="portrait"><object-id xmlns:xlink="http://www.w3.org/1999/xlink" content-type="doi" xlink:type="simple">10.3897/zookeys.940.51800.figure7</object-id><object-id xmlns:xlink="http://www.w3.org/1999/xlink" content-type="arpha" xlink:type="simple">A5818BD7-8249-56F9-A726-B6CF8A86BE0E</object-id><label>Figure 7.</label><caption><p>Habitus of and <italic><tp:taxon-name><tp:taxon-name-part taxon-name-part-type="genus" reg="Neochya">Neochya</tp:taxon-name-part> <tp:taxon-name-part taxon-name-part-type="species" reg="hirashimai">hirashimai</tp:taxon-name-part></tp:taxon-name></italic><bold>A</bold> male, from Tatachia (塔塔加), dorsal view <bold>B</bold> same, ventral view <bold>C</bold> female, from Tatachia (塔塔加), dorsal view <bold>D</bold> male, from Liyuan (栗園), dorsal view <bold>E</bold> same, ventral view <bold>F</bold> female, from Liyuan (栗園), dorsal view.</p></caption><graphic xmlns:xlink="http://www.w3.org/1999/xlink" xlink:href="zookeys-940-117-g007.jpg" position="float" orientation="portrait" xlink:type="simple" id="oo_420722.jpg"><uri content-type="original_file" xlink:type="simple">https://binary.pensoft.net/fig/420722</uri></graphic></fig><fig id="F3" position="float" orientation="portrait"><object-id xmlns:xlink="http://www.w3.org/1999/xlink" content-type="doi" xlink:type="simple">10.3897/zookeys.940.51800.figure3</object-id><object-id xmlns:xlink="http://www.w3.org/1999/xlink" content-type="arpha" xlink:type="simple">317A427B-4082-5B0E-896E-1A10342A97A1</object-id><label>Figure 3.</label><caption><p>Diagnostic characters of <italic><tp:taxon-name><tp:taxon-name-part taxon-name-part-type="genus" reg="Atrachya">Atrachya</tp:taxon-name-part> <tp:taxon-name-part taxon-name-part-type="species" reg="menetriesii">menetriesii</tp:taxon-name-part></tp:taxon-name></italic><bold>A</bold> antenna, male <bold>B</bold> antenna, female <bold>C</bold> aedeagus, dorsal view <bold>D</bold> aedeagus, lateral view <bold>E</bold> aedeagus, ventral view <bold>F</bold> abdominal ventrite VIII <bold>G</bold> gonocoxae <bold>H</bold> bursal sclerites <bold>I</bold> spermatheca.</p></caption><graphic xmlns:xlink="http://www.w3.org/1999/xlink" xlink:href="zookeys-940-117-g003.jpg" position="float" orientation="portrait" xlink:type="simple" id="oo_420718.jpg"><uri content-type="original_file" xlink:type="simple">https://binary.pensoft.net/fig/420718</uri></graphic></fig><fig id="F5" position="float" orientation="portrait"><object-id xmlns:xlink="http://www.w3.org/1999/xlink" content-type="doi" xlink:type="simple">10.3897/zookeys.940.51800.figure5</object-id><object-id xmlns:xlink="http://www.w3.org/1999/xlink" content-type="arpha" xlink:type="simple">D5761AED-D700-5966-AD22-6CC99BA691F8</object-id><label>Figure 5.</label><caption><p>Diagnostic characters of <italic><tp:taxon-name><tp:taxon-name-part taxon-name-part-type="genus" reg="Neochya">Neochya</tp:taxon-name-part> <tp:taxon-name-part taxon-name-part-type="species" reg="chengi">chengi</tp:taxon-name-part></tp:taxon-name></italic> sp. nov. <bold>A</bold> antenna, male <bold>B</bold> antenna, female <bold>C</bold> aedeagus, dorsal view <bold>D</bold> aedeagus, lateral view <bold>E</bold> aedeagus, ventral view <bold>F</bold> gonocoxae <bold>G</bold> abdominal ventrite VIII <bold>H</bold> spermatheca.</p></caption><graphic xmlns:xlink="http://www.w3.org/1999/xlink" xlink:href="zookeys-940-117-g005.jpg" position="float" orientation="portrait" xlink:type="simple" id="oo_420720.jpg"><uri content-type="original_file" xlink:type="simple">https://binary.pensoft.net/fig/420720</uri></graphic></fig><fig id="F8" position="float" orientation="portrait"><object-id xmlns:xlink="http://www.w3.org/1999/xlink" content-type="doi" xlink:type="simple">10.3897/zookeys.940.51800.figure8</object-id><object-id xmlns:xlink="http://www.w3.org/1999/xlink" content-type="arpha" xlink:type="simple">FDA5AA10-1BAF-500C-AE48-3CCA0F4C71F3</object-id><label>Figure 8.</label><caption><p>Diagnostic characters of <italic><tp:taxon-name><tp:taxon-name-part taxon-name-part-type="genus" reg="Neochya">Neochya</tp:taxon-name-part> <tp:taxon-name-part taxon-name-part-type="species" reg="hirashimai">hirashimai</tp:taxon-name-part></tp:taxon-name></italic><bold>A</bold> antenna, male <bold>B</bold> antenna, female <bold>C</bold> aedeagus, dorsal view <bold>D</bold> aedeagus, lateral view <bold>E</bold> aedeagus, ventral view <bold>F</bold> gonocoxae <bold>G</bold> abdominal ventrite VIII <bold>H</bold> spermatheca.</p></caption><graphic xmlns:xlink="http://www.w3.org/1999/xlink" xlink:href="zookeys-940-117-g008.jpg" position="float" orientation="portrait" xlink:type="simple" id="oo_420723.jpg"><uri content-type="original_file" xlink:type="simple">https://binary.pensoft.net/fig/420723</uri></graphic></fig><fig id="F12" position="float" orientation="portrait"><object-id xmlns:xlink="http://www.w3.org/1999/xlink" content-type="doi" xlink:type="simple">10.3897/zookeys.940.51800.figure12</object-id><object-id xmlns:xlink="http://www.w3.org/1999/xlink" content-type="arpha" xlink:type="simple">B5F25EE6-3A69-5780-B373-31B1EBC808E2</object-id><label>Figure 12.</label><caption><p>Diagnostic characters of <italic><tp:taxon-name><tp:taxon-name-part taxon-name-part-type="genus" reg="Neochya">Neochya</tp:taxon-name-part> <tp:taxon-name-part taxon-name-part-type="species" reg="tsoui">tsoui</tp:taxon-name-part></tp:taxon-name></italic> sp. nov. <bold>A</bold> antenna, male <bold>B</bold> antenna, female <bold>C</bold> aedeagus, dorsal view <bold>D</bold> aedeagus, lateral view <bold>E</bold> aedeagus, ventral view <bold>F</bold> gonocoxae <bold>G</bold> abdominal ventrite VIII <bold>H</bold> spermatheca.</p></caption><graphic xmlns:xlink="http://www.w3.org/1999/xlink" xlink:href="zookeys-940-117-g012.jpg" position="float" orientation="portrait" xlink:type="simple" id="oo_420727.jpg"><uri content-type="original_file" xlink:type="simple">https://binary.pensoft.net/fig/420727</uri></graphic></fig><fig id="F1" position="float" orientation="portrait"><object-id xmlns:xlink="http://www.w3.org/1999/xlink" content-type="doi" xlink:type="simple">10.3897/zookeys.940.51800.figure1</object-id><object-id xmlns:xlink="http://www.w3.org/1999/xlink" content-type="arpha" xlink:type="simple">B4219F53-1502-5639-B36F-43880E224525</object-id><label>Figure 1.</label><caption><p>Habitat photographs <bold>A</bold> adult of <italic><tp:taxon-name><tp:taxon-name-part taxon-name-part-type="genus" reg="Neochya">Neochya</tp:taxon-name-part> <tp:taxon-name-part taxon-name-part-type="species" reg="chengi">chengi</tp:taxon-name-part></tp:taxon-name></italic> sp. nov. feeding on leaves of <italic><tp:taxon-name><tp:taxon-name-part taxon-name-part-type="genus" reg="Celastrus">Celastrus</tp:taxon-name-part> <tp:taxon-name-part taxon-name-part-type="species" reg="hindsii">hindsii</tp:taxon-name-part></tp:taxon-name></italic><bold>B</bold> adult of <italic><tp:taxon-name><tp:taxon-name-part taxon-name-part-type="genus" reg="Neochya">N.</tp:taxon-name-part> <tp:taxon-name-part taxon-name-part-type="species" reg="hirashimai">hirashimai</tp:taxon-name-part></tp:taxon-name></italic><bold>C</bold><italic><tp:taxon-name><tp:taxon-name-part taxon-name-part-type="genus" reg="Celastrus">Celastrus</tp:taxon-name-part> <tp:taxon-name-part taxon-name-part-type="species" reg="kusanoi">kusanoi</tp:taxon-name-part></tp:taxon-name></italic>, food plant for <italic><tp:taxon-name><tp:taxon-name-part taxon-name-part-type="genus" reg="Neochya">Neochya</tp:taxon-name-part></tp:taxon-name></italic> species <bold>D</bold> adult of <italic><tp:taxon-name><tp:taxon-name-part taxon-name-part-type="genus" reg="Neochya">N.</tp:taxon-name-part> <tp:taxon-name-part taxon-name-part-type="species" reg="nitidissima">nitidissima</tp:taxon-name-part></tp:taxon-name></italic> feeding on leaves of <italic><tp:taxon-name><tp:taxon-name-part taxon-name-part-type="genus" reg="Euonymus">Euonymus</tp:taxon-name-part> <tp:taxon-name-part taxon-name-part-type="species" reg="spraguei">spraguei</tp:taxon-name-part></tp:taxon-name></italic><bold>E</bold> adult of <italic><tp:taxon-name><tp:taxon-name-part taxon-name-part-type="genus" reg="Neochya">N.</tp:taxon-name-part> <tp:taxon-name-part taxon-name-part-type="species" reg="tsoui">tsoui</tp:taxon-name-part></tp:taxon-name></italic> resting on underside of leaves of <italic><tp:taxon-name><tp:taxon-name-part taxon-name-part-type="genus" reg="Euonymus">Euonymus</tp:taxon-name-part> <tp:taxon-name-part taxon-name-part-type="species" reg="spraguei">spraguei</tp:taxon-name-part></tp:taxon-name></italic><bold>F</bold><italic><tp:taxon-name><tp:taxon-name-part taxon-name-part-type="genus" reg="Euonymus">Euonymus</tp:taxon-name-part> <tp:taxon-name-part taxon-name-part-type="species" reg="spraguei">spraguei</tp:taxon-name-part></tp:taxon-name></italic>, food plant for <italic><tp:taxon-name><tp:taxon-name-part taxon-name-part-type="genus" reg="Neochya">Neochya</tp:taxon-name-part></tp:taxon-name></italic> species.</p></caption><graphic xmlns:xlink="http://www.w3.org/1999/xlink" xlink:href="zookeys-940-117-g001.jpg" position="float" orientation="portrait" xlink:type="simple" id="oo_420716.jpg"><uri content-type="original_file" xlink:type="simple">https://binary.pensoft.net/fig/420716</uri></graphic></fig></tp:treatment-sec><ref-list><ref id="B5"><mixed-citation xmlns:xlink="http://www.w3.org/1999/xlink" xlink:type="simple"><person-group><name name-style="western"><surname>Chûjô</surname><given-names>M</given-names></name></person-group> (<year>1962</year>) <article-title>A taxonomic study on the <tp:taxon-name><tp:taxon-name-part taxon-name-part-type="family">Chrysomelidae</tp:taxon-name-part></tp:taxon-name> (<tp:taxon-name><tp:taxon-name-part taxon-name-part-type="class">Insecta</tp:taxon-name-part></tp:taxon-name>: <tp:taxon-name><tp:taxon-name-part taxon-name-part-type="order">Coleoptera</tp:taxon-name-part></tp:taxon-name>) from Formosa Part XI. Subfamily <tp:taxon-name><tp:taxon-name-part taxon-name-part-type="subfamily">Galerucinae</tp:taxon-name-part></tp:taxon-name>.</article-title><source>The Philippine Journal of Science</source><volume>91</volume>: <fpage>1</fpage>–<lpage>239</lpage>.</mixed-citation></ref><ref id="B14"><mixed-citation xmlns:xlink="http://www.w3.org/1999/xlink" xlink:type="simple"><person-group><name name-style="western"><surname>Kimoto</surname><given-names>S</given-names></name></person-group> (<year>1969</year>) <article-title>Motes on the <tp:taxon-name><tp:taxon-name-part taxon-name-part-type="family">Chrysomelidae</tp:taxon-name-part></tp:taxon-name> from Taiwan II.</article-title><source>Esakia</source><volume>7</volume>: <fpage>1</fpage>–<lpage>68</lpage>.</mixed-citation></ref><ref id="B16"><mixed-citation xmlns:xlink="http://www.w3.org/1999/xlink" xlink:type="simple"><person-group><name name-style="western"><surname>Kimoto</surname><given-names>S</given-names></name></person-group> (<year>1986</year>) <article-title>The <tp:taxon-name><tp:taxon-name-part taxon-name-part-type="family">Chrysomelidae</tp:taxon-name-part></tp:taxon-name> (<tp:taxon-name><tp:taxon-name-part taxon-name-part-type="class">Insecta</tp:taxon-name-part></tp:taxon-name>: <tp:taxon-name><tp:taxon-name-part taxon-name-part-type="order">Coleoptera</tp:taxon-name-part></tp:taxon-name>) collected by the Nagoya University Scientific Expedition to Taiwan in 1984.</article-title><source>Kurume University Journal</source><volume>35</volume>: <fpage>53</fpage>–<lpage>62</lpage>.</mixed-citation></ref><ref id="B17"><mixed-citation xmlns:xlink="http://www.w3.org/1999/xlink" xlink:type="simple"><person-group><name name-style="western"><surname>Kimoto</surname><given-names>S</given-names></name></person-group> (<year>1987</year>) <article-title>The <tp:taxon-name><tp:taxon-name-part taxon-name-part-type="family">Chrysomelidae</tp:taxon-name-part></tp:taxon-name> (<tp:taxon-name><tp:taxon-name-part taxon-name-part-type="class">Insecta</tp:taxon-name-part></tp:taxon-name>: <tp:taxon-name><tp:taxon-name-part taxon-name-part-type="order">Coleoptera</tp:taxon-name-part></tp:taxon-name>) collected by the Nagoya University Scientific Expedition to Taiwan in 1986.</article-title><source>Kurume University Journal</source><volume>36</volume>: <fpage>183</fpage>–<lpage>194</lpage>.</mixed-citation></ref><ref id="B4"><mixed-citation xmlns:xlink="http://www.w3.org/1999/xlink" xlink:type="simple"><person-group><name name-style="western"><surname>Chûjô</surname><given-names>M</given-names></name></person-group> (<year>1938</year>) <article-title>H. Sauter’s Formosa-Collection: subfamily <tp:taxon-name><tp:taxon-name-part taxon-name-part-type="subfamily">Galerucinae</tp:taxon-name-part></tp:taxon-name> (<tp:taxon-name><tp:taxon-name-part taxon-name-part-type="order">Coleoptera</tp:taxon-name-part></tp:taxon-name>: <tp:taxon-name><tp:taxon-name-part taxon-name-part-type="family">Chrysomelidae</tp:taxon-name-part></tp:taxon-name>).</article-title><source>Arbeiten über Morphologische und Taxonomische Entomologie aus Berlin-Dahlem</source><volume>5</volume>: <fpage>135</fpage>–<lpage>152</lpage>.</mixed-citation></ref><ref id="B3"><mixed-citation xmlns:xlink="http://www.w3.org/1999/xlink" xlink:type="simple"><person-group><name name-style="western"><surname>Chûjô</surname><given-names>M</given-names></name></person-group> (<year>1935</year>) <article-title>H. Sauter’s Formosa-Ausbeute: Subfamily <tp:taxon-name><tp:taxon-name-part taxon-name-part-type="subfamily">Galerucinae</tp:taxon-name-part></tp:taxon-name> (<tp:taxon-name><tp:taxon-name-part taxon-name-part-type="order">Coleoptera</tp:taxon-name-part></tp:taxon-name>: <tp:taxon-name><tp:taxon-name-part taxon-name-part-type="family">Chrysomelidae</tp:taxon-name-part></tp:taxon-name>).</article-title><source>Arbeiten über Morphologische und Taxonomische Entomologie aus Berlin-Dahlem</source><volume>2</volume>: <fpage>160</fpage>–<lpage>174</lpage>.</mixed-citation></ref></ref-list></tp:taxon-treatment>
