# Supplementary material for: Revision of Taiwanese species of Atrachya Chevrolat, 1836 (Coleoptera, Chrysomelidae, Galerucinae): descriptions of three new genera, two new species, and designations of three new synonyms
Source: Zookeys. 2020 Jun 11;940:117–59. doi: 10.3897/zookeys.940.51800 (PMC7303225; doi:10.3897/zookeys.940.51800)
Supplement: XML Treatment for Tsouchya [file zookeys.940.51800-treatment7.xml]

<!DOCTYPE tp:taxon-treatment
  PUBLIC "-//TaxonX//DTD Taxonomic Treatment Publishing DTD v0 20100105//EN" "tax-treatment-NSO.dtd">
<tp:taxon-treatment xmlns:tp="http://www.plazi.org/taxpub"><tp:treatment-meta><kwd-group><label>Taxon classification</label><kwd><named-content xmlns:xlink="http://www.w3.org/1999/xlink" content-type="kingdom">Animalia</named-content></kwd><kwd><named-content xmlns:xlink="http://www.w3.org/1999/xlink" content-type="order">Coleoptera</named-content></kwd><kwd><named-content xmlns:xlink="http://www.w3.org/1999/xlink" content-type="family">Chrysomelidae</named-content></kwd></kwd-group><mixed-citation publication-type="journal"><person-group><name><surname>Lee</surname><given-names>Chi-Feng</given-names></name></person-group><article-title>Revision of Taiwanese species of <italic><tp:taxon-name><tp:taxon-name-part taxon-name-part-type="genus" reg="Atrachya">Atrachya</tp:taxon-name-part></tp:taxon-name></italic> Chevrolat, 1836 (<tp:taxon-name><tp:taxon-name-part taxon-name-part-type="order">Coleoptera</tp:taxon-name-part></tp:taxon-name>, <tp:taxon-name><tp:taxon-name-part taxon-name-part-type="family">Chrysomelidae</tp:taxon-name-part></tp:taxon-name>, <tp:taxon-name><tp:taxon-name-part taxon-name-part-type="subfamily">Galerucinae</tp:taxon-name-part></tp:taxon-name>): descriptions of three new genera, two new species, and designations of three new synonyms</article-title><source>Zookeys</source><day>11</day><month>6</month><year>2020</year><volume>940</volume><fpage>117</fpage><lpage>159</lpage><pub-id pub-id-type="doi">10.3897/zookeys.940.51800</pub-id></mixed-citation></tp:treatment-meta><tp:nomenclature><tp:taxon-name><object-id xmlns:xlink="http://www.w3.org/1999/xlink" content-type="arpha" xlink:type="simple">E07CCD72-0AE8-5193-A195-9BDB3D87FE60</object-id>
            <tp:taxon-name-part taxon-name-part-type="genus" reg="Tsouchya">Tsouchya</tp:taxon-name-part>
            <object-id xmlns:xlink="http://www.w3.org/1999/xlink" content-type="zoobank" xlink:type="simple">http://zoobank.org/3DBEF74D-9D2E-40E4-BA4A-50325FBB8E01</object-id>
          </tp:taxon-name><tp:taxon-status xmlns:xlink="http://www.w3.org/1999/xlink" xlink:type="simple">gen. nov.</tp:taxon-status></tp:nomenclature><tp:treatment-sec sec-type="type species" id="SECID0EQPBI"><title>Type species.</title><p><italic><tp:taxon-name><tp:taxon-name-part taxon-name-part-type="genus" reg="Atrachya">Atrachya</tp:taxon-name-part> <tp:taxon-name-part taxon-name-part-type="species" reg="mediofasciata">mediofasciata</tp:taxon-name-part></tp:taxon-name></italic> Kimoto, 1976.</p></tp:treatment-sec><tp:treatment-sec sec-type="description" id="SECID0EBQBI"><title>Description.</title><p>Color extremely variable (Fig. <xref ref-type="fig" rid="F13">13</xref>) but without metallic color (see remarks of <italic><tp:taxon-name><tp:taxon-name-part taxon-name-part-type="genus" reg="Tsouchya">Tsouchya</tp:taxon-name-part> <tp:taxon-name-part taxon-name-part-type="species" reg="mediofasciata">mediofasciata</tp:taxon-name-part></tp:taxon-name></italic>). Body length 4.5–6.0 mm.</p><p><bold><italic>Head</italic>.</bold> Labrum trapezoidal, transverse, with six pores in transverse row bearing pale seta, anterior margin truncate. Anterior part of head short, almost impunctate and glabrous, four setae on anterior margin of clypeus and several setae along anterior margin of anterofrontal ridge. Interantennal space narrow, 1.0–1.2× as wide as diameter of antennal insertion. Frontal tubercles transverse, slightly reduced, glabrous. Vertex smooth and glabrous. Antennae slender, covered with dense setae, antennomere II much shorter than antennomere III (0.61–0.68× as long as III); similar in both sexes (Fig. <xref ref-type="fig" rid="F14">14A, B</xref>).</p><fig id="F13" position="float" orientation="portrait"><object-id xmlns:xlink="http://www.w3.org/1999/xlink" content-type="doi" xlink:type="simple">10.3897/zookeys.940.51800.figure13</object-id><object-id xmlns:xlink="http://www.w3.org/1999/xlink" content-type="arpha" xlink:type="simple">56F01812-15F9-556A-B7AB-1EA39785F7F8</object-id><label>Figure 13.</label><caption><p>Habitus of <italic><tp:taxon-name><tp:taxon-name-part taxon-name-part-type="genus" reg="Tsouchya">Tsouchya</tp:taxon-name-part> <tp:taxon-name-part taxon-name-part-type="species" reg="mediofasciata">mediofasciata</tp:taxon-name-part></tp:taxon-name></italic><bold>A</bold> female, from Shihshan trail (石山林道), dorsal view <bold>B</bold> male, from Lilungshan (里龍山), dorsal view <bold>C</bold> same, ventral view <bold>D</bold> female, from Lilungshan (里龍山), dorsal view view <bold>E</bold> male, from Shihshan trail (石山林道), dorsal view <bold>F</bold> female, from Shihshan trail (石山林道), dorsal view <bold>G</bold> same, dorsal view <bold>H</bold> male, from Talu trail (大鹿林道), dorsal view <bold>I</bold> female, from Meifeng (梅峰), dorsal view.</p></caption><graphic xmlns:xlink="http://www.w3.org/1999/xlink" xlink:href="zookeys-940-117-g013.jpg" position="float" orientation="portrait" xlink:type="simple" id="oo_420728.jpg"><uri content-type="original_file" xlink:type="simple">https://binary.pensoft.net/fig/420728</uri></graphic></fig><fig id="F14" position="float" orientation="portrait"><object-id xmlns:xlink="http://www.w3.org/1999/xlink" content-type="doi" xlink:type="simple">10.3897/zookeys.940.51800.figure14</object-id><object-id xmlns:xlink="http://www.w3.org/1999/xlink" content-type="arpha" xlink:type="simple">7D436FB1-A537-5C6A-A77F-C93839A8FCC9</object-id><label>Figure 14.</label><caption><p>Diagnostic characters of <italic><tp:taxon-name><tp:taxon-name-part taxon-name-part-type="genus" reg="Tsouchya">Tsouchya</tp:taxon-name-part> <tp:taxon-name-part taxon-name-part-type="species" reg="mediofasciata">mediofasciata</tp:taxon-name-part></tp:taxon-name></italic><bold>A</bold> antenna, male <bold>B</bold> antenna, female <bold>C</bold> aedeagus, dorsal view <bold>D</bold> aedeagus, lateral view <bold>E</bold> aedeagus, ventral view <bold>F</bold> abdominal ventrite VIII <bold>G</bold> gonocoxae <bold>H</bold> bursal sclerites <bold>I</bold> spermatheca.</p></caption><graphic xmlns:xlink="http://www.w3.org/1999/xlink" xlink:href="zookeys-940-117-g014.jpg" position="float" orientation="portrait" xlink:type="simple" id="oo_420729.jpg"><uri content-type="original_file" xlink:type="simple">https://binary.pensoft.net/fig/420729</uri></graphic></fig><p><bold><italic>Pronotum</italic></bold> 1.52–1.56 times as broad as long, lateral margins straight, basally narrowed. Disc covered with dense coarse punctures, moderately convex. Posterior half of disc with wide shallow transverse impression. Anterior margin lacking marginal bead, lateral and posterior margins with marginal bead. Anterior and posterior margins without setae, lateral margins with two pairs of setae near base and apex, respectively. Anterior angles moderately swollen, rectangular, posterior angles obtuse angulate, all angles with setigerous pores bearing long pale setae.</p><p><bold><italic>Scutellum</italic></bold> subtriangular, impunctate, glabrous, with rounded apex.</p><p><bold><italic>Elytra</italic></bold> 1.55–1.61 times as long as wide, almost glabrous (with indistinct, sparse, short, pale setae on humeri, lateral margins and apical slopes), parallel-sided, densely covered with coarse confused punctures. Humeral calli well developed. Epipleura broad at base, strongly narrowed at basal 1/3, abbreviated from apical 1/3 to apex. Macropterous.</p><p><bold><italic>Ventral</italic></bold> surface sparsely covered with fine punctures and pale setae. Anterior coxal cavities closed (Fig. <xref ref-type="fig" rid="F18">18F</xref>). Prosternal process not visible between procoxae. Abdomen simple, posterior margin of last ventrite with two long incisions in males.</p><p><bold><italic>Legs slender</italic>.</bold> All tibiae with one apical spine, the longest spine on metatibia. Protarsomeres I not modified in males. Metatarsomeres I much longer than pro- and mesotarsomeres I, much longer than II and III combined. Claws appendiculate.</p><p><bold><italic>Penis</italic></bold> (Fig. <xref ref-type="fig" rid="F14">14C–E</xref>) broad, without lateral processes; tectum elongate, apical margin truncate, with one pair of apically tapering sclerites articulated with lateral margins; internal sac with two types of endophallic spiculae (median and apical endophallic spiculae); with one rounded sclerite projecting from ventral surface.</p><p><bold><italic><tp:taxon-name><tp:taxon-name-part taxon-name-part-type="genus" reg="Gonocoxae">Gonocoxae</tp:taxon-name-part></tp:taxon-name></italic></bold> (Fig. <xref ref-type="fig" rid="F14">14G</xref>) slender, tightly conjunct medially; each gonocoxa with eight setae from near apex to apical 1/6, subapically widened, apex narrowly rounded. Ventrite VIII (Fig. <xref ref-type="fig" rid="F14">14F</xref>) weakly sclerotized except apex, with several short and long setae at apex, and several long setae at sides, spiculum elongate. Spermathecal receptaculum (Fig. <xref ref-type="fig" rid="F14">14I</xref>) strongly swollen; pump slender and curved; sclerotized spermathecal duct extremely elongate, but base wide, followed by short slender tube, then with inflated areas. Bursal sclerites (Fig. <xref ref-type="fig" rid="F14">14H</xref>) paired, circular, with three or four teeth at one side.</p></tp:treatment-sec><tp:treatment-sec sec-type="diagnosis" id="SECID0EDWBI"><title>Diagnosis.</title><p><italic><tp:taxon-name><tp:taxon-name-part taxon-name-part-type="genus" reg="Tsouchya">Tsouchya</tp:taxon-name-part></tp:taxon-name></italic> gen. nov. differs from <italic><tp:taxon-name><tp:taxon-name-part taxon-name-part-type="genus" reg="Neochya">Neochya</tp:taxon-name-part></tp:taxon-name></italic> gen. nov., <italic><tp:taxon-name><tp:taxon-name-part taxon-name-part-type="genus" reg="Monolepta">Monolepta</tp:taxon-name-part></tp:taxon-name></italic> Chevrolat and <italic><tp:taxon-name><tp:taxon-name-part taxon-name-part-type="genus" reg="Atrachya">Atrachya</tp:taxon-name-part></tp:taxon-name></italic> Chevrolat based on the following combination of characters: antennomere II much short than III in length (Fig. <xref ref-type="fig" rid="F14">14A, B</xref>) (antennomere II subequal to III in <italic><tp:taxon-name><tp:taxon-name-part taxon-name-part-type="genus" reg="Neochya">Neochya</tp:taxon-name-part></tp:taxon-name></italic> gen. nov. (Figs <xref ref-type="fig" rid="F5">5A, B</xref>, <xref ref-type="fig" rid="F8">8A, B</xref>, <xref ref-type="fig" rid="F10">10A, B</xref>, <xref ref-type="fig" rid="F12">12A, B</xref>) and <italic><tp:taxon-name><tp:taxon-name-part taxon-name-part-type="genus" reg="Monolepta">Monolepta</tp:taxon-name-part></tp:taxon-name></italic>); closed prothoracic coxal cavities (Fig. <xref ref-type="fig" rid="F18">18F</xref>) (open prothoracic coxal cavities in <italic><tp:taxon-name><tp:taxon-name-part taxon-name-part-type="genus" reg="Atrachya">Atrachya</tp:taxon-name-part></tp:taxon-name></italic> (Fig. <xref ref-type="fig" rid="F18">18A</xref>) and <italic><tp:taxon-name><tp:taxon-name-part taxon-name-part-type="genus" reg="Neochya">Neochya</tp:taxon-name-part></tp:taxon-name></italic> gen. nov. (Fig. <xref ref-type="fig" rid="F18">18D</xref>)); absence of subscutellar impression on the elytra in males (presence of subscutellar impression on the elytra in those of <italic><tp:taxon-name><tp:taxon-name-part taxon-name-part-type="genus" reg="Atrachya">Atrachya</tp:taxon-name-part></tp:taxon-name></italic>); penis without lateral processes near apex (Fig. <xref ref-type="fig" rid="F14">14C–E</xref>) (with lateral processes in <italic><tp:taxon-name><tp:taxon-name-part taxon-name-part-type="genus" reg="Neochya">Neochya</tp:taxon-name-part></tp:taxon-name></italic> gen. nov. (Figs <xref ref-type="fig" rid="F8">8C–E</xref>, <xref ref-type="fig" rid="F10">10C–E</xref>, <xref ref-type="fig" rid="F12">12C–E</xref>); tectum broad and with apical margin truncate (Fig. <xref ref-type="fig" rid="F14">14C</xref>) (tectum elongate with apex deeply bifurcate in <italic><tp:taxon-name><tp:taxon-name-part taxon-name-part-type="genus" reg="Atrachya">Atrachya</tp:taxon-name-part></tp:taxon-name></italic> (Fig. <xref ref-type="fig" rid="F3">3C</xref>)), with one pair of lateral sclerites (Fig. <xref ref-type="fig" rid="F14">14C</xref>) (lacking lateral sclerites in others); two types of endophallic spiculae (Fig. <xref ref-type="fig" rid="F14">14C</xref>) (only one type of endophallic spiculae in <italic><tp:taxon-name><tp:taxon-name-part taxon-name-part-type="genus" reg="Neochya">Neochya</tp:taxon-name-part></tp:taxon-name></italic> gen. nov. (Figs <xref ref-type="fig" rid="F5">5C–E</xref>, <xref ref-type="fig" rid="F8">8C–E</xref>, <xref ref-type="fig" rid="F10">10C–E</xref>, <xref ref-type="fig" rid="F12">12C–E</xref>; three types of endophallic spiculae in <italic><tp:taxon-name><tp:taxon-name-part taxon-name-part-type="genus" reg="Monolepta">Monolepta</tp:taxon-name-part></tp:taxon-name></italic>); spermatheca with strongly swollen receptaculum (Fig. <xref ref-type="fig" rid="F14">14I</xref>) (slender receptaculum in <italic><tp:taxon-name><tp:taxon-name-part taxon-name-part-type="genus" reg="Neochya">Neochya</tp:taxon-name-part></tp:taxon-name></italic> gen. nov. (Figs <xref ref-type="fig" rid="F5">5H</xref>, <xref ref-type="fig" rid="F8">8H</xref>, <xref ref-type="fig" rid="F10">10H</xref>, <xref ref-type="fig" rid="F12">12H</xref>)), without acute apex (with acute apex in <italic><tp:taxon-name><tp:taxon-name-part taxon-name-part-type="genus" reg="Neochya">Neochya</tp:taxon-name-part></tp:taxon-name></italic> gen. nov.); one pair of bursal sclerites (Fig. <xref ref-type="fig" rid="F14">14H</xref>) (two pairs of bursal sclerites in <italic><tp:taxon-name><tp:taxon-name-part taxon-name-part-type="genus" reg="Monolepta">Monolepta</tp:taxon-name-part></tp:taxon-name></italic>; reduced in <italic><tp:taxon-name><tp:taxon-name-part taxon-name-part-type="genus" reg="Neochya">Neochya</tp:taxon-name-part></tp:taxon-name></italic> gen. nov.), circular and flattened (slender in others); ventrite VIII with few setae at sides (dense setae at sides in <italic><tp:taxon-name><tp:taxon-name-part taxon-name-part-type="genus" reg="Atrachya">Atrachya</tp:taxon-name-part></tp:taxon-name></italic> (Fig. <xref ref-type="fig" rid="F3">3F</xref>)).</p></tp:treatment-sec><tp:treatment-sec sec-type="etymology" id="SECID0ET4BI"><title>Etymology.</title><p>Composed from Tsou and <italic><tp:taxon-name><tp:taxon-name-part taxon-name-part-type="genus" reg="Atrachya">Atrachya</tp:taxon-name-part></tp:taxon-name></italic> to honor Mei-Hua Tsou, who is a member of <abbrev xmlns:xlink="http://www.w3.org/1999/xlink" content-type="institution" xlink:title="Taiwan Chrysomelid Research Team" id="ABBRID0EA5BI" xlink:type="simple">TCRT</abbrev> (Taiwan Chrysomelid Research Team) and made great contributions to inventorying the chrysomelid fauna in Taiwan. The gender is feminine.</p></tp:treatment-sec><tp:treatment-sec sec-type="Included species" id="SECID0EF5BI"><title>Included species.</title><p><italic><tp:taxon-name><tp:taxon-name-part taxon-name-part-type="genus" reg="Tsouchya">Tsouchya</tp:taxon-name-part> <tp:taxon-name-part taxon-name-part-type="species" reg="mediofasciata">mediofasciata</tp:taxon-name-part></tp:taxon-name></italic> (Kimoto), comb. nov.</p></tp:treatment-sec><tp:treatment-sec><!--Section generated to contain objects referenced in tp:taxon-treatment.--><fig id="F18" position="float" orientation="portrait"><object-id xmlns:xlink="http://www.w3.org/1999/xlink" content-type="doi" xlink:type="simple">10.3897/zookeys.940.51800.figure18</object-id><object-id xmlns:xlink="http://www.w3.org/1999/xlink" content-type="arpha" xlink:type="simple">44522855-E89C-5CCC-BF0B-BAB791E0797F</object-id><label>Figure 18.</label><caption><p>Prothorax, ventral view <bold>A</bold><italic><tp:taxon-name><tp:taxon-name-part taxon-name-part-type="genus" reg="Atrachya">Atrachya</tp:taxon-name-part> <tp:taxon-name-part taxon-name-part-type="species" reg="menetriesii">menetriesii</tp:taxon-name-part></tp:taxon-name></italic><bold>B</bold><italic><tp:taxon-name><tp:taxon-name-part taxon-name-part-type="genus" reg="Chinochya">Chinochya</tp:taxon-name-part> <tp:taxon-name-part taxon-name-part-type="species" reg="unifasciata">unifasciata</tp:taxon-name-part></tp:taxon-name></italic><bold>C</bold><italic><tp:taxon-name><tp:taxon-name-part taxon-name-part-type="genus" reg="Monolepta">Monolepta</tp:taxon-name-part> <tp:taxon-name-part taxon-name-part-type="species" reg="gracilipes">gracilipes</tp:taxon-name-part></tp:taxon-name></italic><bold>D</bold><italic><tp:taxon-name><tp:taxon-name-part taxon-name-part-type="genus" reg="Neochya">Neochya</tp:taxon-name-part> <tp:taxon-name-part taxon-name-part-type="species" reg="nitidissima">nitidissima</tp:taxon-name-part></tp:taxon-name></italic><bold>E</bold><italic><tp:taxon-name><tp:taxon-name-part taxon-name-part-type="genus" reg="Paleosepharia">Paleosepharia</tp:taxon-name-part> <tp:taxon-name-part taxon-name-part-type="species" reg="formosana">formosana</tp:taxon-name-part></tp:taxon-name></italic><bold>F</bold><italic><tp:taxon-name><tp:taxon-name-part taxon-name-part-type="genus" reg="Tsouchya">Tsouchya</tp:taxon-name-part> <tp:taxon-name-part taxon-name-part-type="species" reg="mediofasciata">mediofasciata</tp:taxon-name-part></tp:taxon-name></italic>.</p></caption><graphic xmlns:xlink="http://www.w3.org/1999/xlink" xlink:href="zookeys-940-117-g018.jpg" position="float" orientation="portrait" xlink:type="simple" id="oo_420733.jpg"><uri content-type="original_file" xlink:type="simple">https://binary.pensoft.net/fig/420733</uri></graphic></fig><fig id="F5" position="float" orientation="portrait"><object-id xmlns:xlink="http://www.w3.org/1999/xlink" content-type="doi" xlink:type="simple">10.3897/zookeys.940.51800.figure5</object-id><object-id xmlns:xlink="http://www.w3.org/1999/xlink" content-type="arpha" xlink:type="simple">D5761AED-D700-5966-AD22-6CC99BA691F8</object-id><label>Figure 5.</label><caption><p>Diagnostic characters of <italic><tp:taxon-name><tp:taxon-name-part taxon-name-part-type="genus" reg="Neochya">Neochya</tp:taxon-name-part> <tp:taxon-name-part taxon-name-part-type="species" reg="chengi">chengi</tp:taxon-name-part></tp:taxon-name></italic> sp. nov. <bold>A</bold> antenna, male <bold>B</bold> antenna, female <bold>C</bold> aedeagus, dorsal view <bold>D</bold> aedeagus, lateral view <bold>E</bold> aedeagus, ventral view <bold>F</bold> gonocoxae <bold>G</bold> abdominal ventrite VIII <bold>H</bold> spermatheca.</p></caption><graphic xmlns:xlink="http://www.w3.org/1999/xlink" xlink:href="zookeys-940-117-g005.jpg" position="float" orientation="portrait" xlink:type="simple" id="oo_420720.jpg"><uri content-type="original_file" xlink:type="simple">https://binary.pensoft.net/fig/420720</uri></graphic></fig><fig id="F8" position="float" orientation="portrait"><object-id xmlns:xlink="http://www.w3.org/1999/xlink" content-type="doi" xlink:type="simple">10.3897/zookeys.940.51800.figure8</object-id><object-id xmlns:xlink="http://www.w3.org/1999/xlink" content-type="arpha" xlink:type="simple">FDA5AA10-1BAF-500C-AE48-3CCA0F4C71F3</object-id><label>Figure 8.</label><caption><p>Diagnostic characters of <italic><tp:taxon-name><tp:taxon-name-part taxon-name-part-type="genus" reg="Neochya">Neochya</tp:taxon-name-part> <tp:taxon-name-part taxon-name-part-type="species" reg="hirashimai">hirashimai</tp:taxon-name-part></tp:taxon-name></italic><bold>A</bold> antenna, male <bold>B</bold> antenna, female <bold>C</bold> aedeagus, dorsal view <bold>D</bold> aedeagus, lateral view <bold>E</bold> aedeagus, ventral view <bold>F</bold> gonocoxae <bold>G</bold> abdominal ventrite VIII <bold>H</bold> spermatheca.</p></caption><graphic xmlns:xlink="http://www.w3.org/1999/xlink" xlink:href="zookeys-940-117-g008.jpg" position="float" orientation="portrait" xlink:type="simple" id="oo_420723.jpg"><uri content-type="original_file" xlink:type="simple">https://binary.pensoft.net/fig/420723</uri></graphic></fig><fig id="F10" position="float" orientation="portrait"><object-id xmlns:xlink="http://www.w3.org/1999/xlink" content-type="doi" xlink:type="simple">10.3897/zookeys.940.51800.figure10</object-id><object-id xmlns:xlink="http://www.w3.org/1999/xlink" content-type="arpha" xlink:type="simple">DE1A8E2B-4100-5E2E-9974-9A73F0879409</object-id><label>Figure 10.</label><caption><p>Diagnostic characters of <italic><tp:taxon-name><tp:taxon-name-part taxon-name-part-type="genus" reg="Neochya">Neochya</tp:taxon-name-part> <tp:taxon-name-part taxon-name-part-type="species" reg="nitidissima">nitidissima</tp:taxon-name-part></tp:taxon-name></italic><bold>A</bold> antenna, male <bold>B</bold> antenna, female <bold>C</bold> aedeagus, dorsal view <bold>D</bold> aedeagus, lateral view <bold>E</bold> aedeagus, ventral view <bold>F</bold> gonocoxae <bold>G</bold> abdominal ventrite VIII <bold>H</bold> spermatheca.</p></caption><graphic xmlns:xlink="http://www.w3.org/1999/xlink" xlink:href="zookeys-940-117-g010.jpg" position="float" orientation="portrait" xlink:type="simple" id="oo_420725.jpg"><uri content-type="original_file" xlink:type="simple">https://binary.pensoft.net/fig/420725</uri></graphic></fig><fig id="F12" position="float" orientation="portrait"><object-id xmlns:xlink="http://www.w3.org/1999/xlink" content-type="doi" xlink:type="simple">10.3897/zookeys.940.51800.figure12</object-id><object-id xmlns:xlink="http://www.w3.org/1999/xlink" content-type="arpha" xlink:type="simple">B5F25EE6-3A69-5780-B373-31B1EBC808E2</object-id><label>Figure 12.</label><caption><p>Diagnostic characters of <italic><tp:taxon-name><tp:taxon-name-part taxon-name-part-type="genus" reg="Neochya">Neochya</tp:taxon-name-part> <tp:taxon-name-part taxon-name-part-type="species" reg="tsoui">tsoui</tp:taxon-name-part></tp:taxon-name></italic> sp. nov. <bold>A</bold> antenna, male <bold>B</bold> antenna, female <bold>C</bold> aedeagus, dorsal view <bold>D</bold> aedeagus, lateral view <bold>E</bold> aedeagus, ventral view <bold>F</bold> gonocoxae <bold>G</bold> abdominal ventrite VIII <bold>H</bold> spermatheca.</p></caption><graphic xmlns:xlink="http://www.w3.org/1999/xlink" xlink:href="zookeys-940-117-g012.jpg" position="float" orientation="portrait" xlink:type="simple" id="oo_420727.jpg"><uri content-type="original_file" xlink:type="simple">https://binary.pensoft.net/fig/420727</uri></graphic></fig><fig id="F3" position="float" orientation="portrait"><object-id xmlns:xlink="http://www.w3.org/1999/xlink" content-type="doi" xlink:type="simple">10.3897/zookeys.940.51800.figure3</object-id><object-id xmlns:xlink="http://www.w3.org/1999/xlink" content-type="arpha" xlink:type="simple">317A427B-4082-5B0E-896E-1A10342A97A1</object-id><label>Figure 3.</label><caption><p>Diagnostic characters of <italic><tp:taxon-name><tp:taxon-name-part taxon-name-part-type="genus" reg="Atrachya">Atrachya</tp:taxon-name-part> <tp:taxon-name-part taxon-name-part-type="species" reg="menetriesii">menetriesii</tp:taxon-name-part></tp:taxon-name></italic><bold>A</bold> antenna, male <bold>B</bold> antenna, female <bold>C</bold> aedeagus, dorsal view <bold>D</bold> aedeagus, lateral view <bold>E</bold> aedeagus, ventral view <bold>F</bold> abdominal ventrite VIII <bold>G</bold> gonocoxae <bold>H</bold> bursal sclerites <bold>I</bold> spermatheca.</p></caption><graphic xmlns:xlink="http://www.w3.org/1999/xlink" xlink:href="zookeys-940-117-g003.jpg" position="float" orientation="portrait" xlink:type="simple" id="oo_420718.jpg"><uri content-type="original_file" xlink:type="simple">https://binary.pensoft.net/fig/420718</uri></graphic></fig></tp:treatment-sec></tp:taxon-treatment>
