# Supplementary material for: Revision of Taiwanese species of Atrachya Chevrolat, 1836 (Coleoptera, Chrysomelidae, Galerucinae): descriptions of three new genera, two new species, and designations of three new synonyms
Source: Zookeys. 2020 Jun 11;940:117–59. doi: 10.3897/zookeys.940.51800 (PMC7303225; doi:10.3897/zookeys.940.51800)
Supplement: XML Treatment for Tsouchya mediofasciata [file zookeys.940.51800-treatment8.xml]

<!DOCTYPE tp:taxon-treatment
  PUBLIC "-//TaxonX//DTD Taxonomic Treatment Publishing DTD v0 20100105//EN" "tax-treatment-NSO.dtd">
<tp:taxon-treatment xmlns:tp="http://www.plazi.org/taxpub"><tp:treatment-meta><kwd-group><label>Taxon classification</label><kwd><named-content xmlns:xlink="http://www.w3.org/1999/xlink" content-type="kingdom">Animalia</named-content></kwd><kwd><named-content xmlns:xlink="http://www.w3.org/1999/xlink" content-type="order">Coleoptera</named-content></kwd><kwd><named-content xmlns:xlink="http://www.w3.org/1999/xlink" content-type="family">Chrysomelidae</named-content></kwd></kwd-group><mixed-citation publication-type="journal"><person-group><name><surname>Lee</surname><given-names>Chi-Feng</given-names></name></person-group><article-title>Revision of Taiwanese species of <italic><tp:taxon-name><tp:taxon-name-part taxon-name-part-type="genus" reg="Atrachya">Atrachya</tp:taxon-name-part></tp:taxon-name></italic> Chevrolat, 1836 (<tp:taxon-name><tp:taxon-name-part taxon-name-part-type="order">Coleoptera</tp:taxon-name-part></tp:taxon-name>, <tp:taxon-name><tp:taxon-name-part taxon-name-part-type="family">Chrysomelidae</tp:taxon-name-part></tp:taxon-name>, <tp:taxon-name><tp:taxon-name-part taxon-name-part-type="subfamily">Galerucinae</tp:taxon-name-part></tp:taxon-name>): descriptions of three new genera, two new species, and designations of three new synonyms</article-title><source>Zookeys</source><day>11</day><month>6</month><year>2020</year><volume>940</volume><fpage>117</fpage><lpage>159</lpage><pub-id pub-id-type="doi">10.3897/zookeys.940.51800</pub-id></mixed-citation></tp:treatment-meta><tp:nomenclature><tp:taxon-name><object-id xmlns:xlink="http://www.w3.org/1999/xlink" content-type="arpha" xlink:type="simple">A4EF7D88-268F-5BE2-9557-57307137532D</object-id>
            <tp:taxon-name-part taxon-name-part-type="genus" reg="Tsouchya">Tsouchya</tp:taxon-name-part>
            <tp:taxon-name-part taxon-name-part-type="species" reg="mediofasciata">mediofasciata</tp:taxon-name-part>
          </tp:taxon-name><tp:taxon-authority>(Kimoto, 1976)</tp:taxon-authority><tp:taxon-status xmlns:xlink="http://www.w3.org/1999/xlink" xlink:type="simple">comb. nov.</tp:taxon-status><tp:nomenclature-citation-list><tp:nomenclature-citation><tp:taxon-name>
                <tp:taxon-name-part taxon-name-part-type="genus" reg="Atrachya">Atrachya</tp:taxon-name-part> <tp:taxon-name-part taxon-name-part-type="species" reg="mediofasciata">mediofasciata</tp:taxon-name-part></tp:taxon-name><comment>Kimoto, 1976: 6; <xref ref-type="bibr" rid="B18">Kimoto 1989</xref>: 257 (additional records); <xref ref-type="bibr" rid="B19">Kimoto 1991</xref>: 15 (additional records).</comment></tp:nomenclature-citation><tp:nomenclature-citation><tp:taxon-name>
                <tp:taxon-name-part taxon-name-part-type="genus" reg="Monolepta">Monolepta</tp:taxon-name-part> <tp:taxon-name-part taxon-name-part-type="species" reg="tsoui">tsoui</tp:taxon-name-part></tp:taxon-name><comment>Lee, 2009: 23. syn. nov.</comment></tp:nomenclature-citation><tp:nomenclature-citation><tp:taxon-name>
                <tp:taxon-name-part taxon-name-part-type="genus" reg="Monolepta">Monolepta</tp:taxon-name-part> <tp:taxon-name-part taxon-name-part-type="species" reg="bicavipennis">bicavipennis</tp:taxon-name-part></tp:taxon-name><comment>: Kimoto, 1969: 50 (Taiwan). non <tp:taxon-name><tp:taxon-name-part taxon-name-part-type="genus" reg="Monolepta">Monolepta</tp:taxon-name-part> <tp:taxon-name-part taxon-name-part-type="species" reg="bicavipennis">bicavipennis</tp:taxon-name-part></tp:taxon-name> Chen, 1942.</comment></tp:nomenclature-citation></tp:nomenclature-citation-list></tp:nomenclature><tp:treatment-sec sec-type="Types" id="SECID0ETBCI"><title>Types.</title><p><italic><tp:taxon-name><tp:taxon-name-part taxon-name-part-type="genus" reg="Atrachy">Atrachy</tp:taxon-name-part> <tp:taxon-name-part taxon-name-part-type="species" reg="mediofasciata">mediofasciata</tp:taxon-name-part></tp:taxon-name></italic>. <bold><italic>Holotype</italic></bold> ♂ (<named-content xmlns:xlink="http://www.w3.org/1999/xlink" content-type="dwc:institutional_code" xlink:type="simple">OMNH</named-content>): “[Taiwan] / Meifeng (梅峰) / Nantou Hsien [h, w] // 26.VI.1971 / Y. Miyatake [h, w] // <tp:taxon-name><tp:taxon-name-part taxon-name-part-type="genus" reg="Atrachya">Atrachya</tp:taxon-name-part></tp:taxon-name> / <tp:taxon-name><tp:taxon-name-part taxon-name-part-type="genus" reg="Atrachya"/><tp:taxon-name-part taxon-name-part-type="species" reg="mediofasciata">mediofasciata</tp:taxon-name-part></tp:taxon-name> / Kimoto, n. sp. [h, w] // HOLOTYPE [p, r] // (Redg. O.M.N.H.) [p, w]”. <bold><italic>Paratypes</italic></bold>: 1♀ (<named-content xmlns:xlink="http://www.w3.org/1999/xlink" content-type="dwc:institutional_code" xlink:type="simple">KMNH</named-content>): “(Taiwan) / Fenchihu (奮起湖), 1400m / Chiayi Hsien [p, w] // 7[h].vii.1965 / Y. Kurosawa [p, w] // Japan-U. S. / Co-op. Sci / Programme [p, y] // PARATYPE [p, b] // <tp:taxon-name><tp:taxon-name-part taxon-name-part-type="genus" reg="Atrachya">Atrachya</tp:taxon-name-part></tp:taxon-name> / <tp:taxon-name><tp:taxon-name-part taxon-name-part-type="genus" reg="Atrachya"/><tp:taxon-name-part taxon-name-part-type="species" reg="mediofasciata">mediofasciata</tp:taxon-name-part></tp:taxon-name> / Kimoto, n. sp. [h, w]”; 1♀ (<named-content xmlns:xlink="http://www.w3.org/1999/xlink" content-type="dwc:institutional_code" xlink:type="simple">KMNH</named-content>): “(Taiwan) / Alishan (阿里山), 2300m / Chiayi Hsien [p, w] // 6[h].vii.1965 / Y. Kurosawa [p, w] // Japan-U. S. / Co-op. Sci / Programme [p, y] // PARATYPE [p, b] // <tp:taxon-name><tp:taxon-name-part taxon-name-part-type="genus" reg="Atrachya">Atrachya</tp:taxon-name-part></tp:taxon-name> / <tp:taxon-name><tp:taxon-name-part taxon-name-part-type="genus" reg="Atrachya"/><tp:taxon-name-part taxon-name-part-type="species" reg="mediofasciata">mediofasciata</tp:taxon-name-part></tp:taxon-name> / Kimoto, n. sp. [h, w]”.</p></tp:treatment-sec><tp:treatment-sec sec-type="material" id="SECID0EGECI"><title>Other material.</title><p><bold>Kaohsiung</bold>: 1♂, 2♀♀ (<named-content xmlns:xlink="http://www.w3.org/1999/xlink" content-type="dwc:institutional_code" xlink:type="simple">KMNH</named-content>), Shik Shan (石山), near Liu Kui (六龜), 9.VIII.1986, leg. K. Baba; <bold>Nantou</bold>: 1♂ (<named-content xmlns:xlink="http://www.w3.org/1999/xlink" content-type="dwc:institutional_code" xlink:type="simple">KMNH</named-content>), Chun Yan (春陽), 7.X.1986, leg. K. Baba; 1♂ (<abbrev xmlns:xlink="http://www.w3.org/1999/xlink" content-type="institution" xlink:title="National Museum of Natural Science, Taichung, Taiwan [Jing-Fu Tsai]" id="ABBRID0E1ECI" xlink:type="simple">NMNS</abbrev>), Juiyenhsi (瑞岩溪) Station, 29–30.VIII.2009, leg. H.-H. Liang; 1♂ (<abbrev xmlns:xlink="http://www.w3.org/1999/xlink" content-type="institution" xlink:title="National Museum of Natural Science, Taichung, Taiwan [Jing-Fu Tsai]" id="ABBRID0E6ECI" xlink:type="simple">NMNS</abbrev>), same but with “12.VII.2007”; <bold>Taichung</bold>: 1♀ (<abbrev xmlns:xlink="http://www.w3.org/1999/xlink" content-type="institution" xlink:title="National Museum of Natural Science, Taichung, Taiwan [Jing-Fu Tsai]" id="ABBRID0EGFCI" xlink:type="simple">NMNS</abbrev>), Tasheishan (大雪山) Forest Road 32km, 16.VIII.2008, leg. Liang, Chen, &amp; Fu; 2♀♀ (<named-content xmlns:xlink="http://www.w3.org/1999/xlink" content-type="dwc:institutional_code" xlink:type="simple">BPBM</named-content>), Hassenzan (= Pahsienshan, 八仙山), 23.VI.1934, leg. J. L. Gressitt, both specimens were identified as <italic><tp:taxon-name><tp:taxon-name-part taxon-name-part-type="genus" reg="Monolepta">Monolepta</tp:taxon-name-part> <tp:taxon-name-part taxon-name-part-type="species" reg="bicavipennis">bicavipennis</tp:taxon-name-part></tp:taxon-name></italic> Chen (<xref ref-type="bibr" rid="B14">Kimoto 1969</xref>).</p></tp:treatment-sec><tp:treatment-sec sec-type="remarks" id="SECID0E6FCI"><title>Remarks.</title><p>This species is described in detail as <italic><tp:taxon-name><tp:taxon-name-part taxon-name-part-type="genus" reg="Monolepta">Monolepta</tp:taxon-name-part> <tp:taxon-name-part taxon-name-part-type="species" reg="tsoui">tsoui</tp:taxon-name-part></tp:taxon-name></italic> by <xref ref-type="bibr" rid="B20">Lee (2009)</xref>. Color patterns of this species are extremely variable. Typical individuals have a yellowish brown body, with wide black bands along the lateral margins and suture of elytra (Fig. <xref ref-type="fig" rid="F13">13A</xref>), blackish brown antennae, except two basal antennomeres, tibiae, tarsi, metasternum, metepisternum, and epimera yellowish brown. Some have a more yellowish body color (Fig. <xref ref-type="fig" rid="F13">13B, C</xref>) but with blackish brown antenna, tibiae, and tarsi as typical form. Different degrees of variation exist between both forms, such as slender back stripes along the margin of the elytra (Fig. <xref ref-type="fig" rid="F13">13D</xref>). Some are similar to the typical form, but the elytra are entirely black (Fig. <xref ref-type="fig" rid="F13">13E</xref>). Some are entirely black except the yellowish brown abdomen (Fig. <xref ref-type="fig" rid="F13">13F, G</xref>). In addition, two color patterns have not been studied previously. One is similar to the typical form but with the elytra black except one transverse white band (Fig. <xref ref-type="fig" rid="F13">13H</xref>). It was described as <italic><tp:taxon-name><tp:taxon-name-part taxon-name-part-type="genus" reg="Atrachya">Atrachya</tp:taxon-name-part> <tp:taxon-name-part taxon-name-part-type="species" reg="mediofasciata">mediofasciata</tp:taxon-name-part></tp:taxon-name></italic>. The other is also similar to the typical form but the elytra black apically (Fig. <xref ref-type="fig" rid="F13">13I</xref>). In addition, two specimens misidentified as <italic><tp:taxon-name><tp:taxon-name-part taxon-name-part-type="genus" reg="Monolepta">Monolepta</tp:taxon-name-part> <tp:taxon-name-part taxon-name-part-type="species" reg="bicavipennis">bicavipennis</tp:taxon-name-part></tp:taxon-name></italic> have a characteristic color pattern: yellowish brown body but head and prothrax blackish brown, tibiae darker.</p></tp:treatment-sec><tp:treatment-sec><!--Section generated to contain objects referenced in tp:taxon-treatment.--><fig id="F13" position="float" orientation="portrait"><object-id xmlns:xlink="http://www.w3.org/1999/xlink" content-type="doi" xlink:type="simple">10.3897/zookeys.940.51800.figure13</object-id><object-id xmlns:xlink="http://www.w3.org/1999/xlink" content-type="arpha" xlink:type="simple">56F01812-15F9-556A-B7AB-1EA39785F7F8</object-id><label>Figure 13.</label><caption><p>Habitus of <italic><tp:taxon-name><tp:taxon-name-part taxon-name-part-type="genus" reg="Tsouchya">Tsouchya</tp:taxon-name-part> <tp:taxon-name-part taxon-name-part-type="species" reg="mediofasciata">mediofasciata</tp:taxon-name-part></tp:taxon-name></italic><bold>A</bold> female, from Shihshan trail (石山林道), dorsal view <bold>B</bold> male, from Lilungshan (里龍山), dorsal view <bold>C</bold> same, ventral view <bold>D</bold> female, from Lilungshan (里龍山), dorsal view view <bold>E</bold> male, from Shihshan trail (石山林道), dorsal view <bold>F</bold> female, from Shihshan trail (石山林道), dorsal view <bold>G</bold> same, dorsal view <bold>H</bold> male, from Talu trail (大鹿林道), dorsal view <bold>I</bold> female, from Meifeng (梅峰), dorsal view.</p></caption><graphic xmlns:xlink="http://www.w3.org/1999/xlink" xlink:href="zookeys-940-117-g013.jpg" position="float" orientation="portrait" xlink:type="simple" id="oo_420728.jpg"><uri content-type="original_file" xlink:type="simple">https://binary.pensoft.net/fig/420728</uri></graphic></fig></tp:treatment-sec><ref-list><ref id="B18"><mixed-citation xmlns:xlink="http://www.w3.org/1999/xlink" xlink:type="simple"><person-group><name name-style="western"><surname>Kimoto</surname><given-names>S</given-names></name></person-group> (<year>1989</year>) <article-title>The Taiwanese <tp:taxon-name><tp:taxon-name-part taxon-name-part-type="family">Chrysomelidae</tp:taxon-name-part></tp:taxon-name> (<tp:taxon-name><tp:taxon-name-part taxon-name-part-type="class">Insecta</tp:taxon-name-part></tp:taxon-name>: <tp:taxon-name><tp:taxon-name-part taxon-name-part-type="order">Coleoptera</tp:taxon-name-part></tp:taxon-name>) collected by Dr. Kintaro Baba, on the occasion of his entomological survey in 1983 and 1986.</article-title><source>Kurume University Journal</source><volume>38</volume>: <fpage>237</fpage>–<lpage>272</lpage>.</mixed-citation></ref><ref id="B19"><mixed-citation xmlns:xlink="http://www.w3.org/1999/xlink" xlink:type="simple"><person-group><name name-style="western"><surname>Kimoto</surname><given-names>S</given-names></name></person-group> (<year>1991</year>) <article-title>The Taiwanese <tp:taxon-name><tp:taxon-name-part taxon-name-part-type="family">Chrysomelidae</tp:taxon-name-part></tp:taxon-name> (<tp:taxon-name><tp:taxon-name-part taxon-name-part-type="class">Insecta</tp:taxon-name-part></tp:taxon-name>: <tp:taxon-name><tp:taxon-name-part taxon-name-part-type="order">Coleoptera</tp:taxon-name-part></tp:taxon-name>) collected by Dr. Kintaro Baba, on the occasion of his entomological survey in 1987, 1988 and 1989.</article-title><source>Kurume University Journal</source><volume>40</volume>: <fpage>1</fpage>–<lpage>27</lpage>.</mixed-citation></ref><ref id="B14"><mixed-citation xmlns:xlink="http://www.w3.org/1999/xlink" xlink:type="simple"><person-group><name name-style="western"><surname>Kimoto</surname><given-names>S</given-names></name></person-group> (<year>1969</year>) <article-title>Motes on the <tp:taxon-name><tp:taxon-name-part taxon-name-part-type="family">Chrysomelidae</tp:taxon-name-part></tp:taxon-name> from Taiwan II.</article-title><source>Esakia</source><volume>7</volume>: <fpage>1</fpage>–<lpage>68</lpage>.</mixed-citation></ref><ref id="B20"><mixed-citation xmlns:xlink="http://www.w3.org/1999/xlink" xlink:type="simple"><person-group><name name-style="western"><surname>Lee</surname><given-names>C-F</given-names></name></person-group> (<year>2009</year>) <article-title>A taxonomic revision of <italic><tp:taxon-name><tp:taxon-name-part taxon-name-part-type="genus">Monolepta</tp:taxon-name-part> <tp:taxon-name-part taxon-name-part-type="species">pallidula</tp:taxon-name-part></tp:taxon-name></italic> species group in Taiwan (<tp:taxon-name><tp:taxon-name-part taxon-name-part-type="order">Coleoptera</tp:taxon-name-part></tp:taxon-name>: <tp:taxon-name><tp:taxon-name-part taxon-name-part-type="family">Chrysomelidae</tp:taxon-name-part></tp:taxon-name>: <tp:taxon-name><tp:taxon-name-part taxon-name-part-type="subfamily">Galerucinae</tp:taxon-name-part></tp:taxon-name>).</article-title><source>Zootaxa</source><volume>2070</volume>: <fpage>15</fpage>–<lpage>27</lpage>. <ext-link xlink:type="simple" ext-link-type="doi" xlink:href="10.11646/zootaxa.2170.1.2">https://doi.org/10.11646/zootaxa.2170.1.2</ext-link></mixed-citation></ref></ref-list></tp:taxon-treatment>
