# Supplementary material for: Revision of Taiwanese species of Atrachya Chevrolat, 1836 (Coleoptera, Chrysomelidae, Galerucinae): descriptions of three new genera, two new species, and designations of three new synonyms
Source: Zookeys. 2020 Jun 11;940:117–59. doi: 10.3897/zookeys.940.51800 (PMC7303225; doi:10.3897/zookeys.940.51800)
Supplement: XML Treatment for Chinochya [file zookeys.940.51800-treatment9.xml]

<!DOCTYPE tp:taxon-treatment
  PUBLIC "-//TaxonX//DTD Taxonomic Treatment Publishing DTD v0 20100105//EN" "tax-treatment-NSO.dtd">
<tp:taxon-treatment xmlns:tp="http://www.plazi.org/taxpub"><tp:treatment-meta><kwd-group><label>Taxon classification</label><kwd><named-content xmlns:xlink="http://www.w3.org/1999/xlink" content-type="kingdom">Animalia</named-content></kwd><kwd><named-content xmlns:xlink="http://www.w3.org/1999/xlink" content-type="order">Coleoptera</named-content></kwd><kwd><named-content xmlns:xlink="http://www.w3.org/1999/xlink" content-type="family">Chrysomelidae</named-content></kwd></kwd-group><mixed-citation publication-type="journal"><person-group><name><surname>Lee</surname><given-names>Chi-Feng</given-names></name></person-group><article-title>Revision of Taiwanese species of <italic><tp:taxon-name><tp:taxon-name-part taxon-name-part-type="genus" reg="Atrachya">Atrachya</tp:taxon-name-part></tp:taxon-name></italic> Chevrolat, 1836 (<tp:taxon-name><tp:taxon-name-part taxon-name-part-type="order">Coleoptera</tp:taxon-name-part></tp:taxon-name>, <tp:taxon-name><tp:taxon-name-part taxon-name-part-type="family">Chrysomelidae</tp:taxon-name-part></tp:taxon-name>, <tp:taxon-name><tp:taxon-name-part taxon-name-part-type="subfamily">Galerucinae</tp:taxon-name-part></tp:taxon-name>): descriptions of three new genera, two new species, and designations of three new synonyms</article-title><source>Zookeys</source><day>11</day><month>6</month><year>2020</year><volume>940</volume><fpage>117</fpage><lpage>159</lpage><pub-id pub-id-type="doi">10.3897/zookeys.940.51800</pub-id></mixed-citation></tp:treatment-meta><tp:nomenclature><tp:taxon-name><object-id xmlns:xlink="http://www.w3.org/1999/xlink" content-type="arpha" xlink:type="simple">C808AD95-0352-572D-AF73-DFCF8A4EE40A</object-id>
            <tp:taxon-name-part taxon-name-part-type="genus" reg="Chinochya">Chinochya</tp:taxon-name-part>
            <object-id xmlns:xlink="http://www.w3.org/1999/xlink" content-type="zoobank" xlink:type="simple">http://zoobank.org/F1F08437-3300-4C41-B900-C765AA4E77E3</object-id>
          </tp:taxon-name><tp:taxon-status xmlns:xlink="http://www.w3.org/1999/xlink" xlink:type="simple">gen. nov.</tp:taxon-status></tp:nomenclature><tp:treatment-sec sec-type="type species" id="SECID0EJJCI"><title>Type species.</title><p><italic><tp:taxon-name><tp:taxon-name-part taxon-name-part-type="genus" reg="Monolepta">Monolepta</tp:taxon-name-part> <tp:taxon-name-part taxon-name-part-type="species" reg="sublata">sublata</tp:taxon-name-part></tp:taxon-name></italic> Gressitt &amp; Kimoto, 1963.</p><fig id="F15" position="float" orientation="portrait"><object-id xmlns:xlink="http://www.w3.org/1999/xlink" content-type="doi" xlink:type="simple">10.3897/zookeys.940.51800.figure15</object-id><object-id xmlns:xlink="http://www.w3.org/1999/xlink" content-type="arpha" xlink:type="simple">5A4FC506-CB39-543D-9F4B-353C297AC616</object-id><label>Figure 15.</label><caption><p>Habitus of <italic><tp:taxon-name><tp:taxon-name-part taxon-name-part-type="genus" reg="Chinochya">Chinochya</tp:taxon-name-part> <tp:taxon-name-part taxon-name-part-type="species" reg="sublata">sublata</tp:taxon-name-part></tp:taxon-name></italic> and <italic><tp:taxon-name><tp:taxon-name-part taxon-name-part-type="genus" reg="Chinochya">C.</tp:taxon-name-part> <tp:taxon-name-part taxon-name-part-type="species" reg="unifasciata">unifasciata</tp:taxon-name-part></tp:taxon-name></italic><bold>A</bold><italic><tp:taxon-name><tp:taxon-name-part taxon-name-part-type="genus" reg="Chinochya">C.</tp:taxon-name-part> <tp:taxon-name-part taxon-name-part-type="species" reg="sublata">sublata</tp:taxon-name-part></tp:taxon-name></italic>, male, dorsal view <bold>B</bold> same, ventral view <bold>C</bold> same, female, dorsal view <bold>D</bold><italic><tp:taxon-name><tp:taxon-name-part taxon-name-part-type="genus" reg="Chinochya">C.</tp:taxon-name-part> <tp:taxon-name-part taxon-name-part-type="species" reg="unifasciata">unifasciata</tp:taxon-name-part></tp:taxon-name></italic>, holotype, dorsal view <bold>E</bold> same, ventral view <bold>F</bold><italic><tp:taxon-name><tp:taxon-name-part taxon-name-part-type="genus" reg="Chinochya">C.</tp:taxon-name-part> <tp:taxon-name-part taxon-name-part-type="species" reg="unifasciata">unifasciata</tp:taxon-name-part></tp:taxon-name></italic>, holotype, labels.</p></caption><graphic xmlns:xlink="http://www.w3.org/1999/xlink" xlink:href="zookeys-940-117-g015.jpg" position="float" orientation="portrait" xlink:type="simple" id="oo_420730.jpg"><uri content-type="original_file" xlink:type="simple">https://binary.pensoft.net/fig/420730</uri></graphic></fig></tp:treatment-sec><tp:treatment-sec sec-type="description" id="SECID0EKMCI"><title>Description.</title><p><bold><italic>Coloration</italic></bold> (Fig. <xref ref-type="fig" rid="F15">15</xref>): Head, prothorax, and abdomen yellowish brown; antennae black except two basal antennomeres yellowish brown; meso- and metathoracic ventrites black; front legs yellowish brown, but tibia and tarsi darkened; middle and hind legs black; elytra black with one transverse, broad white band at middle. Body length 4.9–6.3 mm.</p><p><bold><italic>Head</italic>.</bold> Labrum trapezoidal, transverse, with six pores in transverse row bearing pale setae, anterior margin truncate. Anterior part of head short, almost impunctate and glabrous, four setae on anterior margin of clypeus and several setae along anterior margin of anterofrontal ridge. Interantennal space narrow, 0.8–0.9× as wide as diameter of antennal insertion. Frontal tubercles transverse, slightly reduced, glabrous. Vertex smooth and glabrous. Antennae slender, covered with dense setae, antennomere II subequal to III in length; similar in both sexes.</p><p><bold><italic>Pronotum</italic></bold> 1.62–1.69 times as broad as long, lateral margins rounded, basally narrowed. Disc covered with dense, fine punctures, moderately convex, without transverse impression. Anterior margin lacking marginal bead, lateral and posterior margins with marginal bead. Anterior and posterior margins without setae, lateral margins with two pairs of setae near base and apex, respectively. Anterior angles moderately swollen, rectangular, posterior angles obtuse angulate, all angles with setigerous pores bearing long pale setae.</p><p><bold><italic>Scutellum</italic></bold> subtriangular, impunctate, glabrous, with rounded apex.</p><p><bold><italic>Elytra</italic></bold> 1.37–1.61 times as long as wide, almost glabrous (with indistinct, sparse, short, pale setae on humeri, lateral margins and apical slopes), parallel-sided, densely covered with coarse, confused punctures. Humeral calli well developed. Epipleura broad at base, strongly narrowed at basal 1/3, abbreviated from apical 1/3 to apex. Macropterous.</p><p><bold><italic>Ventral</italic></bold> surface sparsely covered with fine punctures and pale setae. Anterior coxal cavities almost closed (Fig. <xref ref-type="fig" rid="F18">18B</xref>). Prosternal process not visible between procoxae. Abdomen simple, posterior margin of last ventrite with two long incisions in males.</p><p><bold><italic>Legs slender</italic>.</bold> All tibiae with one apical spine, the longest spine on metatibia. Protarsomeres I swollen in males (Figs <xref ref-type="fig" rid="F16">16J, K</xref>, <xref ref-type="fig" rid="F17">17J, K</xref>). Metatarsomeres I much longer than pro- and mesotarsomeres I, much longer than II and III combined. Claws appendiculate.</p><p><bold><italic>Penis</italic></bold> (Figs <xref ref-type="fig" rid="F16">16C–E</xref>, <xref ref-type="fig" rid="F17">17C–E</xref>) broad, without lateral processes; tectum elongate, apical margin truncate; internal sac with two types of endophallic spiculae (median and lateral endophallic spiculae).</p><p><bold><italic><tp:taxon-name><tp:taxon-name-part taxon-name-part-type="genus" reg="Gonocoxae">Gonocoxae</tp:taxon-name-part></tp:taxon-name></italic></bold> (Figs <xref ref-type="fig" rid="F16">16G</xref>, <xref ref-type="fig" rid="F17">17G</xref>) slender, tightly conjunct medially; each gonocoxa with nine or ten setae from near apex to apex, subapically widened, apex oblique truncate. Ventrite VIII (Figs <xref ref-type="fig" rid="F16">16F</xref>, <xref ref-type="fig" rid="F17">17F</xref>) well sclerotized except apex, with several short and long setae at apex, and dense long setae at sides, spiculum elongate. Spermathecal receptaculum (Figs <xref ref-type="fig" rid="F16">16L</xref>, <xref ref-type="fig" rid="F17">17L</xref>) strongly swollen, with one erect sclerite; pump slender and curved; sclerotized spermathecal duct extremely elongate, but base wide, followed by short slender tube, then with inflated areas. Bursal sclerites (Figs <xref ref-type="fig" rid="F15">15H, I</xref>, <xref ref-type="fig" rid="F16">16H, I</xref>) with two pairs of well-developed bursal sclerites.</p><fig id="F16" position="float" orientation="portrait"><object-id xmlns:xlink="http://www.w3.org/1999/xlink" content-type="doi" xlink:type="simple">10.3897/zookeys.940.51800.figure16</object-id><object-id xmlns:xlink="http://www.w3.org/1999/xlink" content-type="arpha" xlink:type="simple">FE621239-81DD-5A0C-8A8E-D6FD18A2D217</object-id><label>Figure 16.</label><caption><p>Diagnostic characters of <italic><tp:taxon-name><tp:taxon-name-part taxon-name-part-type="genus" reg="Chinochya">Chinochya</tp:taxon-name-part> <tp:taxon-name-part taxon-name-part-type="species" reg="sublata">sublata</tp:taxon-name-part></tp:taxon-name></italic><bold>A</bold> antenna, male <bold>B</bold> antenna, female <bold>C</bold> aedeagus, dorsal view <bold>D</bold> aedeagus, lateral view <bold>E</bold> aedeagus, ventral view <bold>F</bold> abdominal ventrite VIII <bold>G</bold> gonocoxae <bold>H</bold> dorsal bursal sclerites <bold>I</bold> ventral bursal sclerites <bold>J</bold> protarsi, male <bold>K</bold> protari, female <bold>L</bold> spermatheca.</p></caption><graphic xmlns:xlink="http://www.w3.org/1999/xlink" xlink:href="zookeys-940-117-g016.jpg" position="float" orientation="portrait" xlink:type="simple" id="oo_420731.jpg"><uri content-type="original_file" xlink:type="simple">https://binary.pensoft.net/fig/420731</uri></graphic></fig></tp:treatment-sec><tp:treatment-sec sec-type="diagnosis" id="SECID0E1RCI"><title>Diagnosis.</title><p><italic><tp:taxon-name><tp:taxon-name-part taxon-name-part-type="genus" reg="Chinochya">Chinochya</tp:taxon-name-part></tp:taxon-name></italic> gen. nov. differs from <italic><tp:taxon-name><tp:taxon-name-part taxon-name-part-type="genus" reg="Tsouchya">Tsouchya</tp:taxon-name-part></tp:taxon-name></italic> gen. nov., <italic><tp:taxon-name><tp:taxon-name-part taxon-name-part-type="genus" reg="Neochya">Neochya</tp:taxon-name-part></tp:taxon-name></italic> gen. nov., <italic><tp:taxon-name><tp:taxon-name-part taxon-name-part-type="genus" reg="Atrachya">Atrachya</tp:taxon-name-part></tp:taxon-name></italic> Chevrolat, and <italic><tp:taxon-name><tp:taxon-name-part taxon-name-part-type="genus" reg="Monolepta">Monolepta</tp:taxon-name-part></tp:taxon-name></italic> Chevrolat based on the following combination of characters: antennomere II subequal to III in length (Figs <xref ref-type="fig" rid="F16">16A, B</xref>, <xref ref-type="fig" rid="F17">17A, B</xref>) (antennomere II much shorter III in <italic><tp:taxon-name><tp:taxon-name-part taxon-name-part-type="genus" reg="Tsouchya">Tsouchya</tp:taxon-name-part></tp:taxon-name></italic> gen. nov. (Fig. <xref ref-type="fig" rid="F14">14A, B</xref>) and <italic><tp:taxon-name><tp:taxon-name-part taxon-name-part-type="genus" reg="Atrachya">Atrachya</tp:taxon-name-part></tp:taxon-name></italic> (Fig. <xref ref-type="fig" rid="F3">3A, B</xref>)); almost closed prothoracic coxal cavities (Fig. <xref ref-type="fig" rid="F18">18B</xref>) (completely closed prothoracic coxal cavities in <italic><tp:taxon-name><tp:taxon-name-part taxon-name-part-type="genus" reg="Tsouchya">Tsouchya</tp:taxon-name-part></tp:taxon-name></italic> gen. nov. (Fig. <xref ref-type="fig" rid="F18">18F</xref>) and Taiwanese species of <italic><tp:taxon-name><tp:taxon-name-part taxon-name-part-type="genus" reg="Monolepta">Monolepta</tp:taxon-name-part></tp:taxon-name></italic> (Fig. <xref ref-type="fig" rid="F18">18C</xref>), widely open prothoracic coxal cavities in <italic><tp:taxon-name><tp:taxon-name-part taxon-name-part-type="genus" reg="Atrachya">Atrachya</tp:taxon-name-part></tp:taxon-name></italic> (Fig. <xref ref-type="fig" rid="F18">18A</xref>) and <italic><tp:taxon-name><tp:taxon-name-part taxon-name-part-type="genus" reg="Neochya">Neochya</tp:taxon-name-part></tp:taxon-name></italic> (Fig. <xref ref-type="fig" rid="F18">18D</xref>)); absence of subscutellar impression on the elytra in males (presence of subscutellar impression on the elytra in those of <italic><tp:taxon-name><tp:taxon-name-part taxon-name-part-type="genus" reg="Atrachya">Atrachya</tp:taxon-name-part></tp:taxon-name></italic>); tarsomere I of front legs swollen in males (Figs <xref ref-type="fig" rid="F16">16J, K</xref>, <xref ref-type="fig" rid="F17">17J, K</xref>) (not modified in males of other genera); penis without lateral processes near apex (Figs <xref ref-type="fig" rid="F16">16C–E</xref>, <xref ref-type="fig" rid="F17">17C–E</xref>) (with lateral processes in <italic><tp:taxon-name><tp:taxon-name-part taxon-name-part-type="genus" reg="Neochya">Neochya</tp:taxon-name-part></tp:taxon-name></italic> gen. nov. (Figs <xref ref-type="fig" rid="F8">8C–E</xref>, <xref ref-type="fig" rid="F10">10C–E</xref>, <xref ref-type="fig" rid="F12">12C–E</xref>)); tectum broad and with apical margin truncate (Figs <xref ref-type="fig" rid="F16">16C</xref>, <xref ref-type="fig" rid="F17">17C</xref>) (tectum elongate with apex deeply bifurcate in <italic><tp:taxon-name><tp:taxon-name-part taxon-name-part-type="genus" reg="Atrachya">Atrachya</tp:taxon-name-part></tp:taxon-name></italic> (Fig. <xref ref-type="fig" rid="F3">3C</xref>)), without pair of lateral sclerites (with one pair of lateral sclerites in <italic><tp:taxon-name><tp:taxon-name-part taxon-name-part-type="genus" reg="Tsouchya">Tsouchya</tp:taxon-name-part></tp:taxon-name></italic> gen. nov. (Fig. <xref ref-type="fig" rid="F14">14C</xref>)); presence of median and lateral endophallic spiculae (Figs <xref ref-type="fig" rid="F16">16C, E</xref>, <xref ref-type="fig" rid="F17">17C, E</xref>) (median and apical endophallic spiculae in <italic><tp:taxon-name><tp:taxon-name-part taxon-name-part-type="genus" reg="Tsouchya">Tsouchya</tp:taxon-name-part></tp:taxon-name></italic> gen. nov. (Fig. <xref ref-type="fig" rid="F14">14C, D</xref>); only one type of endophallic spiculae in <italic><tp:taxon-name><tp:taxon-name-part taxon-name-part-type="genus" reg="Neochya">Neochya</tp:taxon-name-part></tp:taxon-name></italic> gen. nov. (Figs <xref ref-type="fig" rid="F5">5C–E</xref>, <xref ref-type="fig" rid="F8">8C–E</xref>, <xref ref-type="fig" rid="F10">10C–E</xref>, <xref ref-type="fig" rid="F12">12C–E</xref>); three types of endophallic spiculae in <italic><tp:taxon-name><tp:taxon-name-part taxon-name-part-type="genus" reg="Monolepta">Monolepta</tp:taxon-name-part></tp:taxon-name></italic>); spermatheca with strongly swollen receptaculum (Fig. <xref ref-type="fig" rid="F16">16L</xref>, <xref ref-type="fig" rid="F17">17L</xref>) (slender receptaculum in <italic><tp:taxon-name><tp:taxon-name-part taxon-name-part-type="genus" reg="Neochya">Neochya</tp:taxon-name-part></tp:taxon-name></italic> gen. nov. (Figs <xref ref-type="fig" rid="F5">5H</xref>, <xref ref-type="fig" rid="F8">8H</xref>, <xref ref-type="fig" rid="F10">10H</xref>, <xref ref-type="fig" rid="F12">12H</xref>)), not apically tapering (apically tapering in <italic><tp:taxon-name><tp:taxon-name-part taxon-name-part-type="genus" reg="Neochya">Neochya</tp:taxon-name-part></tp:taxon-name></italic> gen. nov.), with one erect sclerite (no erect sclerites in others); ventrite VIII in females with dense long setae and well sclerotized (Figs <xref ref-type="fig" rid="F16">16F</xref>, <xref ref-type="fig" rid="F17">17F</xref>) (with few setae and weakly sclerotized in others); two pairs of well-developed bursal sclerites (Figs <xref ref-type="fig" rid="F16">16H, I</xref>, <xref ref-type="fig" rid="F17">17H, I</xref>) (one pair of bursal sclerites in <italic><tp:taxon-name><tp:taxon-name-part taxon-name-part-type="genus" reg="Tsouchya">Tsouchya</tp:taxon-name-part></tp:taxon-name></italic> gen. nov. (Fig. <xref ref-type="fig" rid="F14">14H</xref>) and <italic><tp:taxon-name><tp:taxon-name-part taxon-name-part-type="genus" reg="Atrachya">Atrachya</tp:taxon-name-part></tp:taxon-name></italic> (Fig. <xref ref-type="fig" rid="F3">3H</xref>); reduced in <italic><tp:taxon-name><tp:taxon-name-part taxon-name-part-type="genus" reg="Neochya">Neochya</tp:taxon-name-part></tp:taxon-name></italic> gen. nov.); nine or ten setae on each gonocoxa, some of them small (Figs <xref ref-type="fig" rid="F16">16G</xref>, <xref ref-type="fig" rid="F17">17G</xref>) (seven or eight setae on each gonocoxa, all long in others).</p></tp:treatment-sec><tp:treatment-sec sec-type="etymology" id="SECID0EF3CI"><title>Etymology.</title><p>Composed from China and <italic><tp:taxon-name><tp:taxon-name-part taxon-name-part-type="genus" reg="Atrachya">Atrachya</tp:taxon-name-part></tp:taxon-name></italic> to indicate the locality of the type species. The gender is feminine.</p></tp:treatment-sec><tp:treatment-sec sec-type="Included species" id="SECID0ES3CI"><title>Included species.</title><p><italic><tp:taxon-name><tp:taxon-name-part taxon-name-part-type="genus" reg="Chinochya">Chinochya</tp:taxon-name-part> <tp:taxon-name-part taxon-name-part-type="species" reg="sublata">sublata</tp:taxon-name-part></tp:taxon-name></italic> (Gressitt &amp; Kimoto) comb. nov. and <italic><tp:taxon-name><tp:taxon-name-part taxon-name-part-type="genus" reg="Chinochya">C.</tp:taxon-name-part> <tp:taxon-name-part taxon-name-part-type="species" reg="unifasciata">unifasciata</tp:taxon-name-part></tp:taxon-name></italic> (Takizawa) comb. nov.</p></tp:treatment-sec><tp:treatment-sec><!--Section generated to contain objects referenced in tp:taxon-treatment.--><fig id="F18" position="float" orientation="portrait"><object-id xmlns:xlink="http://www.w3.org/1999/xlink" content-type="doi" xlink:type="simple">10.3897/zookeys.940.51800.figure18</object-id><object-id xmlns:xlink="http://www.w3.org/1999/xlink" content-type="arpha" xlink:type="simple">44522855-E89C-5CCC-BF0B-BAB791E0797F</object-id><label>Figure 18.</label><caption><p>Prothorax, ventral view <bold>A</bold><italic><tp:taxon-name><tp:taxon-name-part taxon-name-part-type="genus" reg="Atrachya">Atrachya</tp:taxon-name-part> <tp:taxon-name-part taxon-name-part-type="species" reg="menetriesii">menetriesii</tp:taxon-name-part></tp:taxon-name></italic><bold>B</bold><italic><tp:taxon-name><tp:taxon-name-part taxon-name-part-type="genus" reg="Chinochya">Chinochya</tp:taxon-name-part> <tp:taxon-name-part taxon-name-part-type="species" reg="unifasciata">unifasciata</tp:taxon-name-part></tp:taxon-name></italic><bold>C</bold><italic><tp:taxon-name><tp:taxon-name-part taxon-name-part-type="genus" reg="Monolepta">Monolepta</tp:taxon-name-part> <tp:taxon-name-part taxon-name-part-type="species" reg="gracilipes">gracilipes</tp:taxon-name-part></tp:taxon-name></italic><bold>D</bold><italic><tp:taxon-name><tp:taxon-name-part taxon-name-part-type="genus" reg="Neochya">Neochya</tp:taxon-name-part> <tp:taxon-name-part taxon-name-part-type="species" reg="nitidissima">nitidissima</tp:taxon-name-part></tp:taxon-name></italic><bold>E</bold><italic><tp:taxon-name><tp:taxon-name-part taxon-name-part-type="genus" reg="Paleosepharia">Paleosepharia</tp:taxon-name-part> <tp:taxon-name-part taxon-name-part-type="species" reg="formosana">formosana</tp:taxon-name-part></tp:taxon-name></italic><bold>F</bold><italic><tp:taxon-name><tp:taxon-name-part taxon-name-part-type="genus" reg="Tsouchya">Tsouchya</tp:taxon-name-part> <tp:taxon-name-part taxon-name-part-type="species" reg="mediofasciata">mediofasciata</tp:taxon-name-part></tp:taxon-name></italic>.</p></caption><graphic xmlns:xlink="http://www.w3.org/1999/xlink" xlink:href="zookeys-940-117-g018.jpg" position="float" orientation="portrait" xlink:type="simple" id="oo_420733.jpg"><uri content-type="original_file" xlink:type="simple">https://binary.pensoft.net/fig/420733</uri></graphic></fig><fig id="F17" position="float" orientation="portrait"><object-id xmlns:xlink="http://www.w3.org/1999/xlink" content-type="doi" xlink:type="simple">10.3897/zookeys.940.51800.figure17</object-id><object-id xmlns:xlink="http://www.w3.org/1999/xlink" content-type="arpha" xlink:type="simple">9031C4C4-1F7E-5B81-A944-8E7614A61C5A</object-id><label>Figure 17.</label><caption><p>Diagnostic characters of <italic><tp:taxon-name><tp:taxon-name-part taxon-name-part-type="genus" reg="Chinochya">Chinochya</tp:taxon-name-part> <tp:taxon-name-part taxon-name-part-type="species" reg="unifasciata">unifasciata</tp:taxon-name-part></tp:taxon-name></italic><bold>A</bold> antenna, male <bold>B</bold> antenna, female <bold>C</bold> aedeagus, dorsal view <bold>D</bold> aedeagus, lateral view <bold>E</bold> aedeagus, ventral view <bold>F</bold> abdominal ventrite VIII <bold>G</bold> gonocoxae <bold>H</bold> dorsal bursal sclerites <bold>I</bold> ventral bursal sclerites <bold>J</bold> protarsi, male <bold>K</bold> protari, female <bold>L</bold> spermatheca.</p></caption><graphic xmlns:xlink="http://www.w3.org/1999/xlink" xlink:href="zookeys-940-117-g017.jpg" position="float" orientation="portrait" xlink:type="simple" id="oo_420732.jpg"><uri content-type="original_file" xlink:type="simple">https://binary.pensoft.net/fig/420732</uri></graphic></fig><fig id="F14" position="float" orientation="portrait"><object-id xmlns:xlink="http://www.w3.org/1999/xlink" content-type="doi" xlink:type="simple">10.3897/zookeys.940.51800.figure14</object-id><object-id xmlns:xlink="http://www.w3.org/1999/xlink" content-type="arpha" xlink:type="simple">7D436FB1-A537-5C6A-A77F-C93839A8FCC9</object-id><label>Figure 14.</label><caption><p>Diagnostic characters of <italic><tp:taxon-name><tp:taxon-name-part taxon-name-part-type="genus" reg="Tsouchya">Tsouchya</tp:taxon-name-part> <tp:taxon-name-part taxon-name-part-type="species" reg="mediofasciata">mediofasciata</tp:taxon-name-part></tp:taxon-name></italic><bold>A</bold> antenna, male <bold>B</bold> antenna, female <bold>C</bold> aedeagus, dorsal view <bold>D</bold> aedeagus, lateral view <bold>E</bold> aedeagus, ventral view <bold>F</bold> abdominal ventrite VIII <bold>G</bold> gonocoxae <bold>H</bold> bursal sclerites <bold>I</bold> spermatheca.</p></caption><graphic xmlns:xlink="http://www.w3.org/1999/xlink" xlink:href="zookeys-940-117-g014.jpg" position="float" orientation="portrait" xlink:type="simple" id="oo_420729.jpg"><uri content-type="original_file" xlink:type="simple">https://binary.pensoft.net/fig/420729</uri></graphic></fig><fig id="F3" position="float" orientation="portrait"><object-id xmlns:xlink="http://www.w3.org/1999/xlink" content-type="doi" xlink:type="simple">10.3897/zookeys.940.51800.figure3</object-id><object-id xmlns:xlink="http://www.w3.org/1999/xlink" content-type="arpha" xlink:type="simple">317A427B-4082-5B0E-896E-1A10342A97A1</object-id><label>Figure 3.</label><caption><p>Diagnostic characters of <italic><tp:taxon-name><tp:taxon-name-part taxon-name-part-type="genus" reg="Atrachya">Atrachya</tp:taxon-name-part> <tp:taxon-name-part taxon-name-part-type="species" reg="menetriesii">menetriesii</tp:taxon-name-part></tp:taxon-name></italic><bold>A</bold> antenna, male <bold>B</bold> antenna, female <bold>C</bold> aedeagus, dorsal view <bold>D</bold> aedeagus, lateral view <bold>E</bold> aedeagus, ventral view <bold>F</bold> abdominal ventrite VIII <bold>G</bold> gonocoxae <bold>H</bold> bursal sclerites <bold>I</bold> spermatheca.</p></caption><graphic xmlns:xlink="http://www.w3.org/1999/xlink" xlink:href="zookeys-940-117-g003.jpg" position="float" orientation="portrait" xlink:type="simple" id="oo_420718.jpg"><uri content-type="original_file" xlink:type="simple">https://binary.pensoft.net/fig/420718</uri></graphic></fig><fig id="F8" position="float" orientation="portrait"><object-id xmlns:xlink="http://www.w3.org/1999/xlink" content-type="doi" xlink:type="simple">10.3897/zookeys.940.51800.figure8</object-id><object-id xmlns:xlink="http://www.w3.org/1999/xlink" content-type="arpha" xlink:type="simple">FDA5AA10-1BAF-500C-AE48-3CCA0F4C71F3</object-id><label>Figure 8.</label><caption><p>Diagnostic characters of <italic><tp:taxon-name><tp:taxon-name-part taxon-name-part-type="genus" reg="Neochya">Neochya</tp:taxon-name-part> <tp:taxon-name-part taxon-name-part-type="species" reg="hirashimai">hirashimai</tp:taxon-name-part></tp:taxon-name></italic><bold>A</bold> antenna, male <bold>B</bold> antenna, female <bold>C</bold> aedeagus, dorsal view <bold>D</bold> aedeagus, lateral view <bold>E</bold> aedeagus, ventral view <bold>F</bold> gonocoxae <bold>G</bold> abdominal ventrite VIII <bold>H</bold> spermatheca.</p></caption><graphic xmlns:xlink="http://www.w3.org/1999/xlink" xlink:href="zookeys-940-117-g008.jpg" position="float" orientation="portrait" xlink:type="simple" id="oo_420723.jpg"><uri content-type="original_file" xlink:type="simple">https://binary.pensoft.net/fig/420723</uri></graphic></fig><fig id="F10" position="float" orientation="portrait"><object-id xmlns:xlink="http://www.w3.org/1999/xlink" content-type="doi" xlink:type="simple">10.3897/zookeys.940.51800.figure10</object-id><object-id xmlns:xlink="http://www.w3.org/1999/xlink" content-type="arpha" xlink:type="simple">DE1A8E2B-4100-5E2E-9974-9A73F0879409</object-id><label>Figure 10.</label><caption><p>Diagnostic characters of <italic><tp:taxon-name><tp:taxon-name-part taxon-name-part-type="genus" reg="Neochya">Neochya</tp:taxon-name-part> <tp:taxon-name-part taxon-name-part-type="species" reg="nitidissima">nitidissima</tp:taxon-name-part></tp:taxon-name></italic><bold>A</bold> antenna, male <bold>B</bold> antenna, female <bold>C</bold> aedeagus, dorsal view <bold>D</bold> aedeagus, lateral view <bold>E</bold> aedeagus, ventral view <bold>F</bold> gonocoxae <bold>G</bold> abdominal ventrite VIII <bold>H</bold> spermatheca.</p></caption><graphic xmlns:xlink="http://www.w3.org/1999/xlink" xlink:href="zookeys-940-117-g010.jpg" position="float" orientation="portrait" xlink:type="simple" id="oo_420725.jpg"><uri content-type="original_file" xlink:type="simple">https://binary.pensoft.net/fig/420725</uri></graphic></fig><fig id="F12" position="float" orientation="portrait"><object-id xmlns:xlink="http://www.w3.org/1999/xlink" content-type="doi" xlink:type="simple">10.3897/zookeys.940.51800.figure12</object-id><object-id xmlns:xlink="http://www.w3.org/1999/xlink" content-type="arpha" xlink:type="simple">B5F25EE6-3A69-5780-B373-31B1EBC808E2</object-id><label>Figure 12.</label><caption><p>Diagnostic characters of <italic><tp:taxon-name><tp:taxon-name-part taxon-name-part-type="genus" reg="Neochya">Neochya</tp:taxon-name-part> <tp:taxon-name-part taxon-name-part-type="species" reg="tsoui">tsoui</tp:taxon-name-part></tp:taxon-name></italic> sp. nov. <bold>A</bold> antenna, male <bold>B</bold> antenna, female <bold>C</bold> aedeagus, dorsal view <bold>D</bold> aedeagus, lateral view <bold>E</bold> aedeagus, ventral view <bold>F</bold> gonocoxae <bold>G</bold> abdominal ventrite VIII <bold>H</bold> spermatheca.</p></caption><graphic xmlns:xlink="http://www.w3.org/1999/xlink" xlink:href="zookeys-940-117-g012.jpg" position="float" orientation="portrait" xlink:type="simple" id="oo_420727.jpg"><uri content-type="original_file" xlink:type="simple">https://binary.pensoft.net/fig/420727</uri></graphic></fig><fig id="F5" position="float" orientation="portrait"><object-id xmlns:xlink="http://www.w3.org/1999/xlink" content-type="doi" xlink:type="simple">10.3897/zookeys.940.51800.figure5</object-id><object-id xmlns:xlink="http://www.w3.org/1999/xlink" content-type="arpha" xlink:type="simple">D5761AED-D700-5966-AD22-6CC99BA691F8</object-id><label>Figure 5.</label><caption><p>Diagnostic characters of <italic><tp:taxon-name><tp:taxon-name-part taxon-name-part-type="genus" reg="Neochya">Neochya</tp:taxon-name-part> <tp:taxon-name-part taxon-name-part-type="species" reg="chengi">chengi</tp:taxon-name-part></tp:taxon-name></italic> sp. nov. <bold>A</bold> antenna, male <bold>B</bold> antenna, female <bold>C</bold> aedeagus, dorsal view <bold>D</bold> aedeagus, lateral view <bold>E</bold> aedeagus, ventral view <bold>F</bold> gonocoxae <bold>G</bold> abdominal ventrite VIII <bold>H</bold> spermatheca.</p></caption><graphic xmlns:xlink="http://www.w3.org/1999/xlink" xlink:href="zookeys-940-117-g005.jpg" position="float" orientation="portrait" xlink:type="simple" id="oo_420720.jpg"><uri content-type="original_file" xlink:type="simple">https://binary.pensoft.net/fig/420720</uri></graphic></fig></tp:treatment-sec></tp:taxon-treatment>
