# Supplementary material for: Revision of Taiwanese species of Atrachya Chevrolat, 1836 (Coleoptera, Chrysomelidae, Galerucinae): descriptions of three new genera, two new species, and designations of three new synonyms
Source: Zookeys. 2020 Jun 11;940:117–59. doi: 10.3897/zookeys.940.51800 (PMC7303225; doi:10.3897/zookeys.940.51800)
Supplement: XML Treatment for Chinochya sublata [file zookeys.940.51800-treatment10.xml]

<!DOCTYPE tp:taxon-treatment
  PUBLIC "-//TaxonX//DTD Taxonomic Treatment Publishing DTD v0 20100105//EN" "tax-treatment-NSO.dtd">
<tp:taxon-treatment xmlns:tp="http://www.plazi.org/taxpub"><tp:treatment-meta><kwd-group><label>Taxon classification</label><kwd><named-content xmlns:xlink="http://www.w3.org/1999/xlink" content-type="kingdom">Animalia</named-content></kwd><kwd><named-content xmlns:xlink="http://www.w3.org/1999/xlink" content-type="order">Coleoptera</named-content></kwd><kwd><named-content xmlns:xlink="http://www.w3.org/1999/xlink" content-type="family">Chrysomelidae</named-content></kwd></kwd-group><mixed-citation publication-type="journal"><person-group><name><surname>Lee</surname><given-names>Chi-Feng</given-names></name></person-group><article-title>Revision of Taiwanese species of <italic><tp:taxon-name><tp:taxon-name-part taxon-name-part-type="genus" reg="Atrachya">Atrachya</tp:taxon-name-part></tp:taxon-name></italic> Chevrolat, 1836 (<tp:taxon-name><tp:taxon-name-part taxon-name-part-type="order">Coleoptera</tp:taxon-name-part></tp:taxon-name>, <tp:taxon-name><tp:taxon-name-part taxon-name-part-type="family">Chrysomelidae</tp:taxon-name-part></tp:taxon-name>, <tp:taxon-name><tp:taxon-name-part taxon-name-part-type="subfamily">Galerucinae</tp:taxon-name-part></tp:taxon-name>): descriptions of three new genera, two new species, and designations of three new synonyms</article-title><source>Zookeys</source><day>11</day><month>6</month><year>2020</year><volume>940</volume><fpage>117</fpage><lpage>159</lpage><pub-id pub-id-type="doi">10.3897/zookeys.940.51800</pub-id></mixed-citation></tp:treatment-meta><tp:nomenclature><tp:taxon-name><object-id xmlns:xlink="http://www.w3.org/1999/xlink" content-type="arpha" xlink:type="simple">841764A4-2372-5DC4-87D1-062DBF0E8E53</object-id>
            <tp:taxon-name-part taxon-name-part-type="genus" reg="Chinochya">Chinochya</tp:taxon-name-part>
            <tp:taxon-name-part taxon-name-part-type="species" reg="sublata">sublata</tp:taxon-name-part>
          </tp:taxon-name><tp:taxon-authority>(Gressitt &amp; Kimoto, 1963)</tp:taxon-authority><tp:taxon-status xmlns:xlink="http://www.w3.org/1999/xlink" xlink:type="simple">comb. nov.</tp:taxon-status><xref ref-type="fig" rid="F15">Figures 15A–C</xref><xref ref-type="fig" rid="F16">, 16</xref><tp:nomenclature-citation-list><tp:nomenclature-citation><tp:taxon-name>
                <tp:taxon-name-part taxon-name-part-type="genus" reg="Monolepta">Monolepta</tp:taxon-name-part> <tp:taxon-name-part taxon-name-part-type="species" reg="sublata">sublata</tp:taxon-name-part></tp:taxon-name><comment>Gressitt &amp; Kimoto, 1963: 635.</comment></tp:nomenclature-citation></tp:nomenclature-citation-list></tp:nomenclature><tp:treatment-sec sec-type="Types" id="SECID0EI6CI"><title>Types.</title><p><bold><italic>Paratype</italic></bold>: 1♀ (<named-content xmlns:xlink="http://www.w3.org/1999/xlink" content-type="dwc:institutional_code" xlink:type="simple">CAS</named-content>): “Szechuan, China / NE. of Motauchi / Wanhsien, IX [p] 27 [h] 48 / 4200–4800 ft. [p, w] // Gresitt &amp; / Djou Collrs. [p, w] // NO. 28 [p, w] // PARATYPE [P] ♀ / <tp:taxon-name><tp:taxon-name-part taxon-name-part-type="genus" reg="Monolepta">Monolepta</tp:taxon-name-part></tp:taxon-name> / <tp:taxon-name><tp:taxon-name-part taxon-name-part-type="genus" reg="Monolepta"/><tp:taxon-name-part taxon-name-part-type="species" reg="sublata">sublata</tp:taxon-name-part></tp:taxon-name> [h] / Gressitt &amp; Kimoto [p, y]”.</p></tp:treatment-sec><tp:treatment-sec sec-type="material" id="SECID0EHADI"><title>Other material.</title><p>China. Fujian: 1♀ (<named-content xmlns:xlink="http://www.w3.org/1999/xlink" content-type="dwc:institutional_code" xlink:type="simple">KMNH</named-content>), Chungan, Lower Kuatun, 16.X.1941, leg. T. C. Maa; 2♂♂ (<named-content xmlns:xlink="http://www.w3.org/1999/xlink" content-type="dwc:institutional_code" xlink:type="simple">TARI</named-content>), Jiuxianshan (九仙山), 21.VI.2014, leg. Y.-T. Chung; 13♂♂ (<named-content xmlns:xlink="http://www.w3.org/1999/xlink" content-type="dwc:institutional_code" xlink:type="simple">TARI</named-content>), same locality, 12–17.VI.2015, leg. Y.-T. Chung; Yunnan: 3♂♂, 1♀ (<named-content xmlns:xlink="http://www.w3.org/1999/xlink" content-type="dwc:institutional_code" xlink:type="simple">TARI</named-content>), Heinitang (黑泥塘), 6–9.IX.2017, leg. Y.-T. Wang; 3♂♂, 1♀ (<named-content xmlns:xlink="http://www.w3.org/1999/xlink" content-type="dwc:institutional_code" xlink:type="simple">TARI</named-content>), Houqiao (猴橋), 12.VII.2016, leg. Y.-T. Wang; 1♀ (<named-content xmlns:xlink="http://www.w3.org/1999/xlink" content-type="dwc:institutional_code" xlink:type="simple">TARI</named-content>), same locality, 5.IX.2018, leg. C.-C. Chen; 2♂♂ (<named-content xmlns:xlink="http://www.w3.org/1999/xlink" content-type="dwc:institutional_code" xlink:type="simple">TARI</named-content>), Yunfengshan (雲峰山), 11.VII.2016, leg. Y.-T. Wang.</p></tp:treatment-sec><tp:treatment-sec sec-type="description" id="SECID0EQBDI"><title>Description.</title><p><bold><italic>Length</italic></bold> 5.3–6.3 mm, width 3.1–3.7 mm. <bold><italic>Head, prothorax, and abdomen</italic></bold> yellowish brown; antennae black except two basal antennomeres yellowish brown; meso- and metathoracic ventrites black; front legs yellowish brown, but tibia and tarsi darkened; middle and hind legs black; elytra black with one transverse, broad white band at middle (Fig. <xref ref-type="fig" rid="F15">15A–C</xref>). <bold><italic>Antennae</italic></bold> (Fig. <xref ref-type="fig" rid="F16">16A</xref>) filiform in males, ratio of length of antennomeres I to XI 1.0 : 0.4 : 0.5 : 1.1 : 1.0 : 0.9 : 0.9 : 0.8 : 0.9 : 0.7 : 0.9; ratio of length to width from antennomere I to XI 3.8 : 1.6 : 2.0 : 4.0 : 3.6 : 3.5 : 3.3 : 3.2 : 4.0 : 4.0 : 4.3; similar in females, ratio of length of antennomeres I to XI (Fig. <xref ref-type="fig" rid="F16">16B</xref>) 1.0 : 0.4 : 0.4 : 0.8 : 0.9 : 0.8 : 0.8 : 0.8 : 0.7 : 0.7 : 0.9; ratio of length to width from antennomere I to XI 3.5 : 1.9 : 2.1 : 3.8 : 3.9 : 3.6 : 3.4 : 3.5 : 3.4 : 3.4 : 4.2. <bold><italic>Pronotum</italic></bold> 1.67–1.69 times wider than long; lateral margins rounded and apically narrowed, basal margin slightly rounded but slightly depressed at middle, apical margin truncate; disc with dense, fine punctures, without lateral depressions. <bold><italic>Elytra</italic></bold> 1.37–1.42 times longer than wide; parallel-sided; disc moderately convex, with dense, fine punctures; apex truncate. Tarsomere I of front legs swollen in males (Fig. <xref ref-type="fig" rid="F16">16J</xref>), but not modified in females (Fig. <xref ref-type="fig" rid="F16">16K</xref>). <bold><italic>Penis</italic></bold> (Fig. <xref ref-type="fig" rid="F16">16C–E</xref>) wide, ca. 4.5 times longer than wide; lateral margins parallel from base to apical 2/5, then basally narrowed, apex broadly rounded; with transverse and longitudinal, strongly sclerotized area near apex, intersecting at middle; tectum weakly sclerotized, elongate from apical 1/10 to basal 2/5, apex rounded; basally broadened in lateral view; ventral surface with broad groove from apex to middle. Endophallic spiculae complex: median endophallic spiculae composed of three pairs of different shapes, one pair elongate and with acute apices near middle, another pair hook-like between inner and outer pairs, the last pair bifurcate at middle; lateral endophallic spiculae composed of transverse row of hook-like, larger setae ventrally located, small setae dorsally located. <bold><italic><tp:taxon-name><tp:taxon-name-part taxon-name-part-type="genus" reg="Gonocoxae">Gonocoxae</tp:taxon-name-part></tp:taxon-name></italic></bold> (Fig. <xref ref-type="fig" rid="F16">16G</xref>) slender, tightly conjunct from apex to apical 2/5; each gonocoxa with ten setae from apical 1/5 to apex, some setae very small; subapically widened; apex oblique truncate. <bold><italic>Ventrite</italic></bold> VIII (Fig. <xref ref-type="fig" rid="F16">16F</xref>) strongly sclerotized except apex, with a number of long setae at sides, short setae along apical margin, spiculum elongate. <bold><italic>Spermathecal receptaculum</italic></bold> (Fig. <xref ref-type="fig" rid="F16">16L</xref>) strongly swollen, with one transverse, erect sclerite; pump slender and curved; sclerotized spermathecal duct extremely elongate, but base extremely wide, followed by short slender tube, then with inflated areas. Bursal sclerites paired and well developed, dorsal bursal sclerites larger (Fig. <xref ref-type="fig" rid="F16">16H</xref>), with one longitudinal row of eight stout setae; ventral bursal sclerites smaller (Fig. <xref ref-type="fig" rid="F16">16I</xref>), with one longitudinal row of seven or eight small denticles.</p></tp:treatment-sec><tp:treatment-sec sec-type="diagnosis" id="SECID0EEEDI"><title>Diagnosis.</title><p><italic><tp:taxon-name><tp:taxon-name-part taxon-name-part-type="genus" reg="Chinochya">Chinochya</tp:taxon-name-part> <tp:taxon-name-part taxon-name-part-type="species" reg="sublata">sublata</tp:taxon-name-part></tp:taxon-name></italic> is similar to <italic><tp:taxon-name><tp:taxon-name-part taxon-name-part-type="genus" reg="Chinochya">C.</tp:taxon-name-part> <tp:taxon-name-part taxon-name-part-type="species" reg="unifasciata">unifasciata</tp:taxon-name-part></tp:taxon-name></italic>. They cannot be separated based on their external morphology, however, <italic><tp:taxon-name><tp:taxon-name-part taxon-name-part-type="genus" reg="Chinochya">C.</tp:taxon-name-part> <tp:taxon-name-part taxon-name-part-type="species" reg="sublata">sublata</tp:taxon-name-part></tp:taxon-name></italic> (Fig. <xref ref-type="fig" rid="F16">16C–E</xref>) differs from <italic><tp:taxon-name><tp:taxon-name-part taxon-name-part-type="genus" reg="Chinochya">C.</tp:taxon-name-part> <tp:taxon-name-part taxon-name-part-type="species" reg="unifasciata">unifasciata</tp:taxon-name-part></tp:taxon-name></italic> (Fig. <xref ref-type="fig" rid="F17">17C–E</xref>) in genitalic characters as follow: median endophallic spiculae composed of three different pairs of sclerites (only two pairs of sclerites in <italic><tp:taxon-name><tp:taxon-name-part taxon-name-part-type="genus" reg="Chinochya">C.</tp:taxon-name-part> <tp:taxon-name-part taxon-name-part-type="species" reg="unifasciata">unifasciata</tp:taxon-name-part></tp:taxon-name></italic>); lateral endophallic spiculae transversely arranged (longitudinally arranged in <italic><tp:taxon-name><tp:taxon-name-part taxon-name-part-type="genus" reg="Chinochya">C.</tp:taxon-name-part> <tp:taxon-name-part taxon-name-part-type="species" reg="unifasciata">unifasciata</tp:taxon-name-part></tp:taxon-name></italic>); ventral bursa sclerite with seven or eight small denticles (13 or 14 small denticles in <italic><tp:taxon-name><tp:taxon-name-part taxon-name-part-type="genus" reg="Chinochya">C.</tp:taxon-name-part> <tp:taxon-name-part taxon-name-part-type="species" reg="unifasciata">unifasciata</tp:taxon-name-part></tp:taxon-name></italic>).</p></tp:treatment-sec><tp:treatment-sec sec-type="remarks" id="SECID0E6GDI"><title>Remarks.</title><p>Males are here described for the first time. Types on which the original description was based are all females (<xref ref-type="bibr" rid="B7">Gressitt and Kimoto 1963</xref>)</p></tp:treatment-sec><tp:treatment-sec sec-type="distribution" id="SECID0EJHDI"><title>Distribution.</title><p>South China (Fujian, Sichuan, Yunnan).</p></tp:treatment-sec><tp:treatment-sec><!--Section generated to contain objects referenced in tp:taxon-treatment.--><fig id="F15" position="float" orientation="portrait"><object-id xmlns:xlink="http://www.w3.org/1999/xlink" content-type="doi" xlink:type="simple">10.3897/zookeys.940.51800.figure15</object-id><object-id xmlns:xlink="http://www.w3.org/1999/xlink" content-type="arpha" xlink:type="simple">5A4FC506-CB39-543D-9F4B-353C297AC616</object-id><label>Figure 15.</label><caption><p>Habitus of <italic><tp:taxon-name><tp:taxon-name-part taxon-name-part-type="genus" reg="Chinochya">Chinochya</tp:taxon-name-part> <tp:taxon-name-part taxon-name-part-type="species" reg="sublata">sublata</tp:taxon-name-part></tp:taxon-name></italic> and <italic><tp:taxon-name><tp:taxon-name-part taxon-name-part-type="genus" reg="Chinochya">C.</tp:taxon-name-part> <tp:taxon-name-part taxon-name-part-type="species" reg="unifasciata">unifasciata</tp:taxon-name-part></tp:taxon-name></italic><bold>A</bold><italic><tp:taxon-name><tp:taxon-name-part taxon-name-part-type="genus" reg="Chinochya">C.</tp:taxon-name-part> <tp:taxon-name-part taxon-name-part-type="species" reg="sublata">sublata</tp:taxon-name-part></tp:taxon-name></italic>, male, dorsal view <bold>B</bold> same, ventral view <bold>C</bold> same, female, dorsal view <bold>D</bold><italic><tp:taxon-name><tp:taxon-name-part taxon-name-part-type="genus" reg="Chinochya">C.</tp:taxon-name-part> <tp:taxon-name-part taxon-name-part-type="species" reg="unifasciata">unifasciata</tp:taxon-name-part></tp:taxon-name></italic>, holotype, dorsal view <bold>E</bold> same, ventral view <bold>F</bold><italic><tp:taxon-name><tp:taxon-name-part taxon-name-part-type="genus" reg="Chinochya">C.</tp:taxon-name-part> <tp:taxon-name-part taxon-name-part-type="species" reg="unifasciata">unifasciata</tp:taxon-name-part></tp:taxon-name></italic>, holotype, labels.</p></caption><graphic xmlns:xlink="http://www.w3.org/1999/xlink" xlink:href="zookeys-940-117-g015.jpg" position="float" orientation="portrait" xlink:type="simple" id="oo_420730.jpg"><uri content-type="original_file" xlink:type="simple">https://binary.pensoft.net/fig/420730</uri></graphic></fig><fig id="F16" position="float" orientation="portrait"><object-id xmlns:xlink="http://www.w3.org/1999/xlink" content-type="doi" xlink:type="simple">10.3897/zookeys.940.51800.figure16</object-id><object-id xmlns:xlink="http://www.w3.org/1999/xlink" content-type="arpha" xlink:type="simple">FE621239-81DD-5A0C-8A8E-D6FD18A2D217</object-id><label>Figure 16.</label><caption><p>Diagnostic characters of <italic><tp:taxon-name><tp:taxon-name-part taxon-name-part-type="genus" reg="Chinochya">Chinochya</tp:taxon-name-part> <tp:taxon-name-part taxon-name-part-type="species" reg="sublata">sublata</tp:taxon-name-part></tp:taxon-name></italic><bold>A</bold> antenna, male <bold>B</bold> antenna, female <bold>C</bold> aedeagus, dorsal view <bold>D</bold> aedeagus, lateral view <bold>E</bold> aedeagus, ventral view <bold>F</bold> abdominal ventrite VIII <bold>G</bold> gonocoxae <bold>H</bold> dorsal bursal sclerites <bold>I</bold> ventral bursal sclerites <bold>J</bold> protarsi, male <bold>K</bold> protari, female <bold>L</bold> spermatheca.</p></caption><graphic xmlns:xlink="http://www.w3.org/1999/xlink" xlink:href="zookeys-940-117-g016.jpg" position="float" orientation="portrait" xlink:type="simple" id="oo_420731.jpg"><uri content-type="original_file" xlink:type="simple">https://binary.pensoft.net/fig/420731</uri></graphic></fig><fig id="F17" position="float" orientation="portrait"><object-id xmlns:xlink="http://www.w3.org/1999/xlink" content-type="doi" xlink:type="simple">10.3897/zookeys.940.51800.figure17</object-id><object-id xmlns:xlink="http://www.w3.org/1999/xlink" content-type="arpha" xlink:type="simple">9031C4C4-1F7E-5B81-A944-8E7614A61C5A</object-id><label>Figure 17.</label><caption><p>Diagnostic characters of <italic><tp:taxon-name><tp:taxon-name-part taxon-name-part-type="genus" reg="Chinochya">Chinochya</tp:taxon-name-part> <tp:taxon-name-part taxon-name-part-type="species" reg="unifasciata">unifasciata</tp:taxon-name-part></tp:taxon-name></italic><bold>A</bold> antenna, male <bold>B</bold> antenna, female <bold>C</bold> aedeagus, dorsal view <bold>D</bold> aedeagus, lateral view <bold>E</bold> aedeagus, ventral view <bold>F</bold> abdominal ventrite VIII <bold>G</bold> gonocoxae <bold>H</bold> dorsal bursal sclerites <bold>I</bold> ventral bursal sclerites <bold>J</bold> protarsi, male <bold>K</bold> protari, female <bold>L</bold> spermatheca.</p></caption><graphic xmlns:xlink="http://www.w3.org/1999/xlink" xlink:href="zookeys-940-117-g017.jpg" position="float" orientation="portrait" xlink:type="simple" id="oo_420732.jpg"><uri content-type="original_file" xlink:type="simple">https://binary.pensoft.net/fig/420732</uri></graphic></fig></tp:treatment-sec><ref-list><ref id="B7"><mixed-citation xmlns:xlink="http://www.w3.org/1999/xlink" xlink:type="simple"><person-group><name name-style="western"><surname>Gressitt</surname><given-names>JL</given-names></name><name name-style="western"><surname>Kimoto</surname><given-names>S</given-names></name></person-group> (<year>1963</year>) The <tp:taxon-name><tp:taxon-name-part taxon-name-part-type="family">Chrysomelidae</tp:taxon-name-part></tp:taxon-name> (Coleopt.) of China and Korea Part 2. Pacific Insects Monograph 1B: 301–1026.</mixed-citation></ref></ref-list></tp:taxon-treatment>
