# Supplementary material for: Revision of Taiwanese species of Atrachya Chevrolat, 1836 (Coleoptera, Chrysomelidae, Galerucinae): descriptions of three new genera, two new species, and designations of three new synonyms
Source: Zookeys. 2020 Jun 11;940:117–59. doi: 10.3897/zookeys.940.51800 (PMC7303225; doi:10.3897/zookeys.940.51800)
Supplement: XML Treatment for Chinochya unifasciata [file zookeys.940.51800-treatment11.xml]

<!DOCTYPE tp:taxon-treatment
  PUBLIC "-//TaxonX//DTD Taxonomic Treatment Publishing DTD v0 20100105//EN" "tax-treatment-NSO.dtd">
<tp:taxon-treatment xmlns:tp="http://www.plazi.org/taxpub"><tp:treatment-meta><kwd-group><label>Taxon classification</label><kwd><named-content xmlns:xlink="http://www.w3.org/1999/xlink" content-type="kingdom">Animalia</named-content></kwd><kwd><named-content xmlns:xlink="http://www.w3.org/1999/xlink" content-type="order">Coleoptera</named-content></kwd><kwd><named-content xmlns:xlink="http://www.w3.org/1999/xlink" content-type="family">Chrysomelidae</named-content></kwd></kwd-group><mixed-citation publication-type="journal"><person-group><name><surname>Lee</surname><given-names>Chi-Feng</given-names></name></person-group><article-title>Revision of Taiwanese species of <italic><tp:taxon-name><tp:taxon-name-part taxon-name-part-type="genus" reg="Atrachya">Atrachya</tp:taxon-name-part></tp:taxon-name></italic> Chevrolat, 1836 (<tp:taxon-name><tp:taxon-name-part taxon-name-part-type="order">Coleoptera</tp:taxon-name-part></tp:taxon-name>, <tp:taxon-name><tp:taxon-name-part taxon-name-part-type="family">Chrysomelidae</tp:taxon-name-part></tp:taxon-name>, <tp:taxon-name><tp:taxon-name-part taxon-name-part-type="subfamily">Galerucinae</tp:taxon-name-part></tp:taxon-name>): descriptions of three new genera, two new species, and designations of three new synonyms</article-title><source>Zookeys</source><day>11</day><month>6</month><year>2020</year><volume>940</volume><fpage>117</fpage><lpage>159</lpage><pub-id pub-id-type="doi">10.3897/zookeys.940.51800</pub-id></mixed-citation></tp:treatment-meta><tp:nomenclature><tp:taxon-name><object-id xmlns:xlink="http://www.w3.org/1999/xlink" content-type="arpha" xlink:type="simple">39E3469F-8B54-52B1-B579-C927ACD313B5</object-id>
            <tp:taxon-name-part taxon-name-part-type="genus" reg="Chinochya">Chinochya</tp:taxon-name-part>
            <tp:taxon-name-part taxon-name-part-type="species" reg="unifasciata">unifasciata</tp:taxon-name-part>
          </tp:taxon-name><tp:taxon-authority>(Takizawa, 1978)</tp:taxon-authority><tp:taxon-status xmlns:xlink="http://www.w3.org/1999/xlink" xlink:type="simple">comb. nov.</tp:taxon-status><xref ref-type="fig" rid="F15">Figures 15D–F</xref><xref ref-type="fig" rid="F17">, 17</xref><tp:nomenclature-citation-list><tp:nomenclature-citation><tp:taxon-name>
                <tp:taxon-name-part taxon-name-part-type="genus" reg="Atrachya">Atrachya</tp:taxon-name-part> <tp:taxon-name-part taxon-name-part-type="species" reg="unifasciata">unifasciata</tp:taxon-name-part></tp:taxon-name><comment>Takizawa, 1978: 132.</comment></tp:nomenclature-citation><tp:nomenclature-citation><tp:taxon-name>
                <tp:taxon-name-part taxon-name-part-type="genus" reg="Monolepta">Monolepta</tp:taxon-name-part> <tp:taxon-name-part taxon-name-part-type="species" reg="sublata">sublata</tp:taxon-name-part></tp:taxon-name><comment>: Kimoto, 1976: 6 (Taiwan). non <tp:taxon-name><tp:taxon-name-part taxon-name-part-type="genus" reg="Monolepta">Monolepta</tp:taxon-name-part> <tp:taxon-name-part taxon-name-part-type="species" reg="sublata">sublata</tp:taxon-name-part></tp:taxon-name> Gressitt &amp; Kimoto, 1963</comment></tp:nomenclature-citation></tp:nomenclature-citation-list></tp:nomenclature><tp:treatment-sec sec-type="Types" id="SECID0E6JDI"><title>Types.</title><p><bold><italic>Holotype</italic></bold> ♂ (<named-content xmlns:xlink="http://www.w3.org/1999/xlink" content-type="dwc:institutional_code" xlink:type="simple">SEHU</named-content>) (Fig. <xref ref-type="fig" rid="F15">15D–F</xref>): “Chitou (溪頭) Chu- / shan Taiwan / 6–7.VII.1975 / H. Takizawa [p, w] // Holo [h] -type [p] / <tp:taxon-name><tp:taxon-name-part taxon-name-part-type="genus" reg="Atrachya">Atrachya</tp:taxon-name-part></tp:taxon-name> / <tp:taxon-name><tp:taxon-name-part taxon-name-part-type="genus" reg="Atrachya"/><tp:taxon-name-part taxon-name-part-type="species" reg="unifasciata">unifasciata</tp:taxon-name-part></tp:taxon-name> / Takizawa [h, r] // <bold>HOLOTYPE</bold> / Appended label by ÔHARA, IMRAI, KANBE / SUZUKI and HIRONAGA / 2007 [p, w, with red band along right margin] // 0000003055 / Sys. Ent / Hokkaido Univ. / Japan [<named-content xmlns:xlink="http://www.w3.org/1999/xlink" content-type="dwc:institutional_code" xlink:type="simple">SEHU</named-content>] [p, w]”.</p></tp:treatment-sec><tp:treatment-sec sec-type="material" id="SECID0EJLDI"><title>Other material.</title><p>Taiwan. <bold>Hsinchu</bold>: 1♂ (<named-content xmlns:xlink="http://www.w3.org/1999/xlink" content-type="dwc:institutional_code" xlink:type="simple">TARI</named-content>), Talu trail (大鹿林道), 24.VI.2009, leg. Y.-F. Hsu; <bold>Maioli</bold>: 2♂♂ (<named-content xmlns:xlink="http://www.w3.org/1999/xlink" content-type="dwc:institutional_code" xlink:type="simple">TARI</named-content>), Hsuehchien (雪見), 7.VI.2013, leg. W.-B. Yeh; <bold>Kaohsiung</bold>: 2♂♂ (<named-content xmlns:xlink="http://www.w3.org/1999/xlink" content-type="dwc:institutional_code" xlink:type="simple">TARI</named-content>), Chungchihkuan (中之觀), 3.VII.2009, leg. S.-F. Yu &amp; M.-H. Tsou; <bold>Taitung</bold>: 1♀ (<named-content xmlns:xlink="http://www.w3.org/1999/xlink" content-type="dwc:institutional_code" xlink:type="simple">TARI</named-content>), Liyuan (栗園), 19.VI.2013, leg. B.-X. Guo.</p></tp:treatment-sec><tp:treatment-sec sec-type="description" id="SECID0ELMDI"><title>Description.</title><p><bold><italic>Length</italic></bold> 4.9–5.8 mm, width 2.6–3.0 mm. <bold><italic>Head, prothorax, and abdomen</italic></bold> yellowish brown; antennae black except two basal antennomeres yellowish brown; meso- and metathoracic ventrites black; front legs yellowish brown, but tibiae and tarsi darker; middle and hind legs black; elytra black with one transverse, broad, white band at middle (Fig. <xref ref-type="fig" rid="F15">15D, E</xref>). <bold><italic>Antennae</italic></bold> (Fig. <xref ref-type="fig" rid="F16">16A</xref>) filiform in males, ratio of length of antennomeres I to XI 1.0 : 0.4 : 0.4 : 0.9 : 0.9 : 0.9 : 0.9 : 0.8 : 0.8 : 0.7 : 0.9; ratio of length to width from antennomere I to XI 3.8 : 1.8 : 2.0 : 3.9 : 3.4 : 3.5 : 3.6 : 3.4 : 3.6 : 3.3 : 3.5; similar in females, ratio of length of antennomeres I to XI (Fig. <xref ref-type="fig" rid="F17">17B</xref>) 1.0 : 0.4 : 0.5 : 1.0 : 1.0 : 0.9 : 0.9 : 0.9 : 0.8 : 0.8 : 0.9; ratio of length to width from antennomere I to XI 3.8 : 1.8 : 2.1 : 4.2 : 3.6 : 3.3 : 3.6 : 3.4 : 3.3 : 3.4 : 4.2. <bold><italic>Pronotum</italic></bold> 1.62–1.67 times wider than long; lateral margins rounded and apically narrowed, basal margin slightly rounded but slightly depressed at middle, apical margin truncate; disc with dense fine punctures, without lateral depressions. <bold><italic>Elytra</italic></bold> 1.51–1.61 times longer than wide; parallel-sided; disc moderately convex, with dense, fine punctures; apex truncate. Tarsomeres I of front legs swollen in males (Fig. <xref ref-type="fig" rid="F17">17J</xref>), but not modified in females (Fig. <xref ref-type="fig" rid="F17">17K</xref>). <bold><italic>Penis</italic></bold> (Fig. <xref ref-type="fig" rid="F17">17C–E</xref>) wide, ca. 4.0 times longer than wide; lateral margins parallel from base to apical 2/5, then basally narrowed, apex broadly rounded; with transverse and longitudinal, strongly sclerotized area near apex, intersecting at middle; tectum weakly sclerotized, elongate from apical 1/8 to basal 1/3, apex rounded; basally broadened in lateral view; ventral surface with broad groove from apex to middle. Endophallic spiculae complex: median endophallic spiculae composed with two pairs of different shapes, one pair elongate and with acute apices near middle, outer pair hook-like; lateral endophallic spiculae composed of longitudinal row of hook-like, larger setae ventrally located, small setae dorsally located. <bold><italic><tp:taxon-name><tp:taxon-name-part taxon-name-part-type="genus" reg="Gonocoxae">Gonocoxae</tp:taxon-name-part></tp:taxon-name></italic></bold> (Fig. <xref ref-type="fig" rid="F17">17G</xref>) slender, tightly conjunct from apex to apical 2/5; each gonocoxa with nine setae from apical 1/5 to apex, some setae smaller, subapically widened, apex obliquely truncate. <bold><italic>Ventrite</italic></bold> VIII (Fig. <xref ref-type="fig" rid="F17">17F</xref>) strongly sclerotized except apex, with a number of long setae at sides, short setae along apical margin, spiculum elongate. S<bold><italic>permathecal receptaculum</italic></bold> (Fig. <xref ref-type="fig" rid="F17">17L</xref>) strongly swollen, with one transverse, erect sclerite; pump slender and curved; sclerotized spermathecal duct short (broken), but base extremely wide. Bursal sclerites well developed, dorsal bursal sclerites larger (Fig. <xref ref-type="fig" rid="F17">17H</xref>), with one longitudinal row of seven stout setae; the ventral bursal sclerites smaller (Fig. <xref ref-type="fig" rid="F17">17I</xref>), with one longitudinal row of 13 or 14 small denticles.</p><fig id="F17" position="float" orientation="portrait"><object-id xmlns:xlink="http://www.w3.org/1999/xlink" content-type="doi" xlink:type="simple">10.3897/zookeys.940.51800.figure17</object-id><object-id xmlns:xlink="http://www.w3.org/1999/xlink" content-type="arpha" xlink:type="simple">9031C4C4-1F7E-5B81-A944-8E7614A61C5A</object-id><label>Figure 17.</label><caption><p>Diagnostic characters of <italic><tp:taxon-name><tp:taxon-name-part taxon-name-part-type="genus" reg="Chinochya">Chinochya</tp:taxon-name-part> <tp:taxon-name-part taxon-name-part-type="species" reg="unifasciata">unifasciata</tp:taxon-name-part></tp:taxon-name></italic><bold>A</bold> antenna, male <bold>B</bold> antenna, female <bold>C</bold> aedeagus, dorsal view <bold>D</bold> aedeagus, lateral view <bold>E</bold> aedeagus, ventral view <bold>F</bold> abdominal ventrite VIII <bold>G</bold> gonocoxae <bold>H</bold> dorsal bursal sclerites <bold>I</bold> ventral bursal sclerites <bold>J</bold> protarsi, male <bold>K</bold> protari, female <bold>L</bold> spermatheca.</p></caption><graphic xmlns:xlink="http://www.w3.org/1999/xlink" xlink:href="zookeys-940-117-g017.jpg" position="float" orientation="portrait" xlink:type="simple" id="oo_420732.jpg"><uri content-type="original_file" xlink:type="simple">https://binary.pensoft.net/fig/420732</uri></graphic></fig></tp:treatment-sec><tp:treatment-sec sec-type="diagnosis" id="SECID0EPQDI"><title>Diagnosis.</title><p><italic><tp:taxon-name><tp:taxon-name-part taxon-name-part-type="genus" reg="Chinochya">Chinochya</tp:taxon-name-part> <tp:taxon-name-part taxon-name-part-type="species" reg="unifasciata">unifasciata</tp:taxon-name-part></tp:taxon-name></italic> is similar to <italic><tp:taxon-name><tp:taxon-name-part taxon-name-part-type="genus" reg="Chinochya">C.</tp:taxon-name-part> <tp:taxon-name-part taxon-name-part-type="species" reg="sublata">sublata</tp:taxon-name-part></tp:taxon-name></italic>. They cannot be separated based on their external morphology, however, <italic><tp:taxon-name><tp:taxon-name-part taxon-name-part-type="genus" reg="Chinochya">C.</tp:taxon-name-part> <tp:taxon-name-part taxon-name-part-type="species" reg="unifasciata">unifasciata</tp:taxon-name-part></tp:taxon-name></italic> (Fig. <xref ref-type="fig" rid="F17">17C–E</xref>) differs from <italic><tp:taxon-name><tp:taxon-name-part taxon-name-part-type="genus" reg="Chinochya">C.</tp:taxon-name-part> <tp:taxon-name-part taxon-name-part-type="species" reg="sublata">sublata</tp:taxon-name-part></tp:taxon-name></italic> (Fig. <xref ref-type="fig" rid="F16">16C–E</xref>) based on genitalic characters as follow: median endophallic spiculae composed of two pairs of sclerites (three different pairs of sclerites in <italic><tp:taxon-name><tp:taxon-name-part taxon-name-part-type="genus" reg="Chinochya">C.</tp:taxon-name-part> <tp:taxon-name-part taxon-name-part-type="species" reg="sublata">sublata</tp:taxon-name-part></tp:taxon-name></italic>); lateral endophallic spiculae longitudinally arranged (transversely arranged in <italic><tp:taxon-name><tp:taxon-name-part taxon-name-part-type="genus" reg="Chinochya">C.</tp:taxon-name-part> <tp:taxon-name-part taxon-name-part-type="species" reg="sublata">sublata</tp:taxon-name-part></tp:taxon-name></italic>); ventral bursa sclerite with 13 or 14 small denticles (seven or eight small denticles in <italic><tp:taxon-name><tp:taxon-name-part taxon-name-part-type="genus" reg="Chinochya">C.</tp:taxon-name-part> <tp:taxon-name-part taxon-name-part-type="species" reg="sublata">sublata</tp:taxon-name-part></tp:taxon-name></italic>).</p></tp:treatment-sec><tp:treatment-sec sec-type="distribution" id="SECID0EKTDI"><title>Distribution.</title><p>Widespread but scattered in Taiwan.</p><fig id="F18" position="float" orientation="portrait"><object-id xmlns:xlink="http://www.w3.org/1999/xlink" content-type="doi" xlink:type="simple">10.3897/zookeys.940.51800.figure18</object-id><object-id xmlns:xlink="http://www.w3.org/1999/xlink" content-type="arpha" xlink:type="simple">44522855-E89C-5CCC-BF0B-BAB791E0797F</object-id><label>Figure 18.</label><caption><p>Prothorax, ventral view <bold>A</bold><italic><tp:taxon-name><tp:taxon-name-part taxon-name-part-type="genus" reg="Atrachya">Atrachya</tp:taxon-name-part> <tp:taxon-name-part taxon-name-part-type="species" reg="menetriesii">menetriesii</tp:taxon-name-part></tp:taxon-name></italic><bold>B</bold><italic><tp:taxon-name><tp:taxon-name-part taxon-name-part-type="genus" reg="Chinochya">Chinochya</tp:taxon-name-part> <tp:taxon-name-part taxon-name-part-type="species" reg="unifasciata">unifasciata</tp:taxon-name-part></tp:taxon-name></italic><bold>C</bold><italic><tp:taxon-name><tp:taxon-name-part taxon-name-part-type="genus" reg="Monolepta">Monolepta</tp:taxon-name-part> <tp:taxon-name-part taxon-name-part-type="species" reg="gracilipes">gracilipes</tp:taxon-name-part></tp:taxon-name></italic><bold>D</bold><italic><tp:taxon-name><tp:taxon-name-part taxon-name-part-type="genus" reg="Neochya">Neochya</tp:taxon-name-part> <tp:taxon-name-part taxon-name-part-type="species" reg="nitidissima">nitidissima</tp:taxon-name-part></tp:taxon-name></italic><bold>E</bold><italic><tp:taxon-name><tp:taxon-name-part taxon-name-part-type="genus" reg="Paleosepharia">Paleosepharia</tp:taxon-name-part> <tp:taxon-name-part taxon-name-part-type="species" reg="formosana">formosana</tp:taxon-name-part></tp:taxon-name></italic><bold>F</bold><italic><tp:taxon-name><tp:taxon-name-part taxon-name-part-type="genus" reg="Tsouchya">Tsouchya</tp:taxon-name-part> <tp:taxon-name-part taxon-name-part-type="species" reg="mediofasciata">mediofasciata</tp:taxon-name-part></tp:taxon-name></italic>.</p></caption><graphic xmlns:xlink="http://www.w3.org/1999/xlink" xlink:href="zookeys-940-117-g018.jpg" position="float" orientation="portrait" xlink:type="simple" id="oo_420733.jpg"><uri content-type="original_file" xlink:type="simple">https://binary.pensoft.net/fig/420733</uri></graphic></fig><fig id="F19" position="float" orientation="portrait"><object-id xmlns:xlink="http://www.w3.org/1999/xlink" content-type="doi" xlink:type="simple">10.3897/zookeys.940.51800.figure19</object-id><object-id xmlns:xlink="http://www.w3.org/1999/xlink" content-type="arpha" xlink:type="simple">F41C1835-DE14-500C-8DBC-95E951614417</object-id><label>Figure 19.</label><caption><p>Elytron, ventral view <bold>A</bold><italic><tp:taxon-name><tp:taxon-name-part taxon-name-part-type="genus" reg="Atrachya">Atrachya</tp:taxon-name-part> <tp:taxon-name-part taxon-name-part-type="species" reg="menetriesii">menetriesii</tp:taxon-name-part></tp:taxon-name></italic><bold>B</bold><italic><tp:taxon-name><tp:taxon-name-part taxon-name-part-type="genus" reg="Chinochya">Chinochya</tp:taxon-name-part> <tp:taxon-name-part taxon-name-part-type="species" reg="unifasciata">unifasciata</tp:taxon-name-part></tp:taxon-name></italic><bold>C</bold><italic><tp:taxon-name><tp:taxon-name-part taxon-name-part-type="genus" reg="Monolepta">Monolepta</tp:taxon-name-part> <tp:taxon-name-part taxon-name-part-type="species" reg="gracilipes">gracilipes</tp:taxon-name-part></tp:taxon-name></italic><bold>D</bold><italic><tp:taxon-name><tp:taxon-name-part taxon-name-part-type="genus" reg="Neochya">Neochya</tp:taxon-name-part> <tp:taxon-name-part taxon-name-part-type="species" reg="nitidissima">nitidissima</tp:taxon-name-part></tp:taxon-name></italic><bold>E</bold><italic><tp:taxon-name><tp:taxon-name-part taxon-name-part-type="genus" reg="Paleosepharia">Paleosepharia</tp:taxon-name-part> <tp:taxon-name-part taxon-name-part-type="species" reg="formosana">formosana</tp:taxon-name-part></tp:taxon-name></italic><bold>F</bold><italic><tp:taxon-name><tp:taxon-name-part taxon-name-part-type="genus" reg="Tsouchya">Tsouchya</tp:taxon-name-part> <tp:taxon-name-part taxon-name-part-type="species" reg="mediofasciata">mediofasciata</tp:taxon-name-part></tp:taxon-name></italic>.</p></caption><graphic xmlns:xlink="http://www.w3.org/1999/xlink" xlink:href="zookeys-940-117-g019.jpg" position="float" orientation="portrait" xlink:type="simple" id="oo_420734.jpg"><uri content-type="original_file" xlink:type="simple">https://binary.pensoft.net/fig/420734</uri></graphic></fig></tp:treatment-sec><tp:treatment-sec><!--Section generated to contain objects referenced in tp:taxon-treatment.--><fig id="F15" position="float" orientation="portrait"><object-id xmlns:xlink="http://www.w3.org/1999/xlink" content-type="doi" xlink:type="simple">10.3897/zookeys.940.51800.figure15</object-id><object-id xmlns:xlink="http://www.w3.org/1999/xlink" content-type="arpha" xlink:type="simple">5A4FC506-CB39-543D-9F4B-353C297AC616</object-id><label>Figure 15.</label><caption><p>Habitus of <italic><tp:taxon-name><tp:taxon-name-part taxon-name-part-type="genus" reg="Chinochya">Chinochya</tp:taxon-name-part> <tp:taxon-name-part taxon-name-part-type="species" reg="sublata">sublata</tp:taxon-name-part></tp:taxon-name></italic> and <italic><tp:taxon-name><tp:taxon-name-part taxon-name-part-type="genus" reg="Chinochya">C.</tp:taxon-name-part> <tp:taxon-name-part taxon-name-part-type="species" reg="unifasciata">unifasciata</tp:taxon-name-part></tp:taxon-name></italic><bold>A</bold><italic><tp:taxon-name><tp:taxon-name-part taxon-name-part-type="genus" reg="Chinochya">C.</tp:taxon-name-part> <tp:taxon-name-part taxon-name-part-type="species" reg="sublata">sublata</tp:taxon-name-part></tp:taxon-name></italic>, male, dorsal view <bold>B</bold> same, ventral view <bold>C</bold> same, female, dorsal view <bold>D</bold><italic><tp:taxon-name><tp:taxon-name-part taxon-name-part-type="genus" reg="Chinochya">C.</tp:taxon-name-part> <tp:taxon-name-part taxon-name-part-type="species" reg="unifasciata">unifasciata</tp:taxon-name-part></tp:taxon-name></italic>, holotype, dorsal view <bold>E</bold> same, ventral view <bold>F</bold><italic><tp:taxon-name><tp:taxon-name-part taxon-name-part-type="genus" reg="Chinochya">C.</tp:taxon-name-part> <tp:taxon-name-part taxon-name-part-type="species" reg="unifasciata">unifasciata</tp:taxon-name-part></tp:taxon-name></italic>, holotype, labels.</p></caption><graphic xmlns:xlink="http://www.w3.org/1999/xlink" xlink:href="zookeys-940-117-g015.jpg" position="float" orientation="portrait" xlink:type="simple" id="oo_420730.jpg"><uri content-type="original_file" xlink:type="simple">https://binary.pensoft.net/fig/420730</uri></graphic></fig><fig id="F16" position="float" orientation="portrait"><object-id xmlns:xlink="http://www.w3.org/1999/xlink" content-type="doi" xlink:type="simple">10.3897/zookeys.940.51800.figure16</object-id><object-id xmlns:xlink="http://www.w3.org/1999/xlink" content-type="arpha" xlink:type="simple">FE621239-81DD-5A0C-8A8E-D6FD18A2D217</object-id><label>Figure 16.</label><caption><p>Diagnostic characters of <italic><tp:taxon-name><tp:taxon-name-part taxon-name-part-type="genus" reg="Chinochya">Chinochya</tp:taxon-name-part> <tp:taxon-name-part taxon-name-part-type="species" reg="sublata">sublata</tp:taxon-name-part></tp:taxon-name></italic><bold>A</bold> antenna, male <bold>B</bold> antenna, female <bold>C</bold> aedeagus, dorsal view <bold>D</bold> aedeagus, lateral view <bold>E</bold> aedeagus, ventral view <bold>F</bold> abdominal ventrite VIII <bold>G</bold> gonocoxae <bold>H</bold> dorsal bursal sclerites <bold>I</bold> ventral bursal sclerites <bold>J</bold> protarsi, male <bold>K</bold> protari, female <bold>L</bold> spermatheca.</p></caption><graphic xmlns:xlink="http://www.w3.org/1999/xlink" xlink:href="zookeys-940-117-g016.jpg" position="float" orientation="portrait" xlink:type="simple" id="oo_420731.jpg"><uri content-type="original_file" xlink:type="simple">https://binary.pensoft.net/fig/420731</uri></graphic></fig></tp:treatment-sec></tp:taxon-treatment>
